# Supplementary material for: Multilab EcoFAB study shows highly reproducible physiology and depletion of soil metabolites by a model grass
Source: New Phytol. 2019 Jan 24;222(2):1149–60. doi: 10.1111/nph.15662 (PMC6519027; doi:10.1111/nph.15662)
Supplement: Supplementary file 2 — Table S2 Root tissue metabolite data. Table S3 Root exudate metabolite data. [file NPH-222-1149-s002.xlsx]

## Sheet: overview
New Phytologist Supporting Information Tables S2 & S3
Article title: Multi-lab EcoFAB study shows highly reproducible physiology and depletion of soil metabolites by a model grass
Authors: Joelle Sasse, Josefine Kant, Benjamin J. Cole, Andrew P. Klein, Borjana Arsova, Pascal Schlaepfer, Jian Gao, Kyle Lewald, Kateryna Zhalnina, Suzanne Kosina, Benjamin P. Bowen, Daniel Treen, John Vogel, Axel Visel, Michelle Watt, Jeffery L. Dangl & Trent R. Northen
Article acceptance date: 18 December 2018

## Sheet: Table_S2
Root tissue metabolite data
			Classyfire: chemical compound classification			mass			retention time				relative abundance (peak height)
name	Significantly different compound (p < 0.05)	inchi_key	superclass	subclass	mode detected	monoisotopic mass	mass detected	median ppm mass difference	RT peak in-house library	RT peak detected	RT difference	MSMS match	MS_lab1	MS_lab1.1	MS_lab1.2	MS_lab1.3	MS_lab2	MS_lab2.1	MS_lab2.2	MS_lab2.3	MS_lab3	MS_lab3.1	MS_lab3.2	MS_lab3.3	MS_lab4	MS_lab4.1	MS_lab4.2	MS_lab4.3	noP_lab1	noP_lab2	noP_lab2.1	noP_lab2.2	noP_lab2.3	noP_lab3	noP_lab3.1	noP_lab3.2	noP_lab4	noP_lab4.1	noP_lab4.2	noP_lab4.3	soil_lab1	soil_lab1.1	soil_lab1.2	soil_lab2	soil_lab2.1	soil_lab2.2	soil_lab2.3	soil_lab3	soil_lab3.1
2-Oxoadipic Acid	yes	FGSBNBBHOZHUBO-UHFFFAOYSA-N	Organic acids and derivatives	Medium-chain keto acids and derivatives	negative	204.001	204	10.5711	9.98	10.1307	0.150743	yes	0	0	0	0	0	0	0	0	0	0	0	0	0	0	0	0	0	0	0	0	0	0	0	0	0	0	0	0	0	0	0	4.86216	19.3835	11.424	0	0	0
2'-Deoxycytidine	yes	CKTSBUTUHBMZGZ-SHYZEUOFSA-N	Nucleosides, nucleotides, and analogues	Pyrimidine 2'-deoxyribonucleosides	positive	227.091	227.09	1.38051	5.22	5.18218	0.0378215	yes	0	0	0	0	0	0	0	0	0	0	0	0	0	0	0	0	83.7669	0	0	0	0	0	0	0	0	0	0	0	0	0	0	0	0	0	0	0	0
4-Pyridoxic Acid	yes	HXACOUQIXZGNBF-UHFFFAOYSA-N	Organoheterocyclic compounds	Pyridinecarboxylic acids and derivatives	negative	183.053	183.052	8.98044	1.34	1.26055	0.0794494	yes	71.741	24.4915	31.6541	60.9909	64.7368	37.4655	42.9999	52.5576	0.820048	32.3103	7.84528	24.9231	0	13.4207	73.5401	7.60284	27.1846	18.0722	3.72083	7.88983	46.0444	0	0	0	34.9833	6.89343	0	28.4916	0	0	0	0	0	0	0	0	0
5-Methylcytosine	yes	LRSASMSXMSNRBT-UHFFFAOYSA-N	Organoheterocyclic compounds	Pyrimidines and pyrimidine derivatives	positive	125.059	125.059	4.02698	4.26	3.95124	0.30876	yes	82.4463	27.9776	32.3307	12.7243	20.28	45.3224	35.7964	36.0922	21.5866	30.5585	28.9574	55.1739	1.90142	10.7359	46.5199	21.4703	39.0253	0	0	1.16391	14.0973	0	0	0	2.66978	0	0	3.74673	0	0	0	0	0	0	0	11.926	5.29472
Adenine	yes	GFFGJBXGBJISGV-UHFFFAOYSA-N	Organoheterocyclic compounds	Purines and purine derivatives	positive	135.055	135.055	1.97986	2.91	2.59778	0.312221	yes	3.72488	25.2326	25.1726	43.5459	0	0	0	0	0	0	0	0	0	0	0	0	14.2982	0	0	0	0	0	0	0	0	0	0	0	0	0	0	0	0	0	0	0	0
Adenosine	yes	OIRDTQYFTABQOQ-KQYNXXCUSA-N	Nucleosides, nucleotides, and analogues	0	positive	267.097	267.097	1.10051	3.46	3.29048	0.169523	yes	54.9077	36.5495	46.5422	5.50592	74.1798	34.244	26.4238	51.4152	0	0	0	0	0	0	0	0	0	2.69557	0	0	18.08	0	0	0	0	0	0	0	0	0	0	16.88	26.874	8.05602	12.1956	0	0
Allantoin	yes	POJWUDADGALRAB-UHFFFAOYSA-N	Organoheterocyclic compounds	Imidazoles	negative	202.008	202.007	11.0815	6.51	6.63066	0.120661	yes	69.6814	37.3637	27.0698	64.37	50.7614	41.8468	59.9559	49.723	34.4976	50.0968	44.1318	40.9928	13.6014	21.9778	52.7507	25.8619	30.6892	28.1102	25.947	28.2223	43.9154	12.856	46.0514	7.11081	32.402	27.4725	14.8051	35.2526	0	0	0	0	0	0	0	0	0
Cytidine	yes	UHDGCWIWMRVCDJ-XVFCMESISA-N	Nucleosides, nucleotides, and analogues	0	positive	243.086	243.086	1.45027	6.3	6.265	0.0350049	yes	0	6.35738	0	41.1317	10.293	0	0	3.34961	0	0	0	0	0	0	0	0	85.52	0	0	0	0	0	0	0	11.3056	0	0	19.7672	0	0	0	0	0	0	0	0	0
Cytosine	yes	OPTASPLRGRRNAP-UHFFFAOYSA-N	Organoheterocyclic compounds	Pyrimidines and pyrimidine derivatives	positive	111.043	111.044	5.89176	4.9	4.76025	0.13975	yes	0	0	0	0	0	0	0	0	0	0	0	0	0	0	0	0	10.5784	0	0	0	0	0	0	0	0	0	0	0	0	0	0	13.5807	35.0292	6.96406	3.25154	23.4244	33.3425
D-Glucosaminic Acid	yes	UFYKDFXCZBTLOO-TXICZTDVSA-N	Organic acids and derivatives	Amino acids, peptides, and analogues	negative	195.074	195.073	7.53394	12.17	12.2502	0.0802089	yes	0	0	0	0	0	0	0	0	0	0	0	0	0	0	0	0	37.4484	41.8646	30.2291	40.5964	62.6074	12.2102	39.9121	27.0294	52.8422	11.9338	29.0952	15.6161	0	0	0	0	0	0	0	0	0
D-Glyceric Acid	yes	RBNPOMFGQQGHHO-UWTATZPHSA-N	Organic oxygen compounds	Carbohydrates and carbohydrate conjugates	negative	106.027	106.025	17.6127	8.26	8.3501	0.0901039	yes	0	0	0	0	0	0	0	0	0	0	0	0	0	0	0	0	0	0	0	0	0	0	0	0	0	0	0	0	0	0	0	25.1477	52.029	20.6219	18.0115	0	0
Diethanolamine	yes	ZBCBWPMODOFKDW-UHFFFAOYSA-N	Organic nitrogen compounds	Amines	positive	105.079	105.08	6.37162	10.81	9.98616	0.823837	yes	0	0	0	0	0	0	0	0	0	0	0	0	0	0	0	0	0	0	0	0	0	0	0	0	0	0	0	0	0	0	0	19.8687	25.8321	10.918	4.15746	9.44993	10.0357
Fructose-6-Phosphate	yes	BGWGXPAPYGQALX-VRPWFDPXSA-N	Organic acids and derivatives	Amino acids, peptides, and analogues	negative	260.03	260.028	4.92576	12.39	12.8321	0.442065	yes	6.93874	8.62583	12.6198	12.8054	72.1809	75.1188	26.037	98.0697	15.8193	22.9045	30.1725	13.5007	11.331	14.9405	22.4774	8.45112	0	0.50192	2.54568	0.0240755	6.84609	0.17895	1.56943	4.58089	6.5394	4.04763	1.22656	0.780894	0	0	0	16.9393	16.75	15.3166	10.0282	12.5296	13.8855
Fumaric Acid	yes	VZCYOOQTPOCHFL-OWOJBTEDSA-N	Organic acids and derivatives	Dicarboxylic acids and derivatives	negative	116.011	116.009	16.2332	10.81	11.3948	0.584768	yes	0	0	0	0	0	0	0	0	0	0	0	0	0	0	0	0	0	0	0	0	0	0	0	0	0	0	0	0	0	0	0	19.6085	24.5393	16.2964	19.2502	12.5236	13.2621
Galactose-1-Phosphate	yes	NBSCHQHZLSJFNQ-GASJEMHNSA-N	Organic oxygen compounds	Carbohydrates and carbohydrate conjugates	negative	260.03	260.028	4.9112	12.76	12.8555	0.0954602	yes	6.93874	9.70027	12.6198	12.8054	72.1809	75.1188	26.037	98.0697	15.8193	22.9045	30.1725	13.5007	11.331	14.9405	22.4774	8.45112	0	2.32536	2.54568	1.33497	6.84609	0.17895	2.47158	4.58089	6.5394	4.04763	1.7912	1.53081	0	0	0	16.9393	16.75	15.3166	10.0282	12.5296	13.8855
Gluconic Acid	yes	RGHNJXZEOKUKBD-SQOUGZDYSA-N	Organic oxygen compounds	Carbohydrates and carbohydrate conjugates	negative	196.058	196.057	7.63681	10.42	10.1023	0.317685	yes	0	0	0	0	0	0	0	0	0	0	0	0	0	0	0	0	0	0	0	0	0	0	0	0	0	0	0	0	0	0	0	14.2274	17.0302	9.08161	13.8338	4.28431	3.44468
Glucuronic Acid	yes	AEMOLEFTQBMNLQ-AQKNRBDQSA-N	Organic oxygen compounds	Carbohydrates and carbohydrate conjugates	negative	194.043	194.041	8.03894	10.45	9.8157	0.634302	yes	0	0	0	0	0	0	0	0	0	0	0	0	0	0	0	0	0	0	0	0	0	0	0	0	0	0	0	0	0	0	0	6.58637	34.4085	17.8095	26.8628	0	0
Glutaric Acid	yes	JFCQEDHGNNZCLN-UHFFFAOYSA-N	Organic acids and derivatives	Dicarboxylic acids and derivatives	negative	132.042	132.041	12.5865	10.71	10.7223	0.0123411	yes	0	0	0	0	39.1203	13.4429	0	34.5298	0	0	0	0	0	0	0	0	0	0	0	0	0	0	0	0	0	0	0	0	0	0	0	24.5221	1.16183	15.8374	6.33624	0	0
Glycerophosphocholine	yes	SUHOQUVVVLNYQR-MRVPVSSYSA-O	Lipids and lipid-like molecules	Glycerophosphocholines	positive	257.103	257.103	1.52664	12.17	11.8293	0.340686	yes	18.9343	29.2234	24.5802	17.4218	27.5523	13.4005	20.3857	22.1184	8.09794	18.2752	11.5109	14.0753	11.5374	19.4543	95.233	33.6638	0	0	0	0	0	0	0	0	0	0	0	0	0	0	0	0.967075	0.0193752	0.864293	1.29621	8.0776	0.231436
Histamine	yes	NTYJJOPFIAHURM-UHFFFAOYSA-N	Organic nitrogen compounds	Amines	positive	111.08	111.08	5.95902	13.67	12.959	0.710998	yes	77.8659	38.3309	58.2206	69.0089	60.1897	54.7599	46.7896	61.3011	36.1275	60.2184	45.9527	49.7901	54.8121	63.1294	73.1889	71.0754	33.8959	25.4461	28.9552	24.1235	58.5893	32.2708	64.6062	27.622	62.7795	43.3722	37.529	44.7541	0	0	0	0	0	0	0	0	0
L-Arginine	yes	ODKSFYDXXFIFQN-BYPYZUCNSA-N	Organic acids and derivatives	Amino acids, peptides, and analogues	positive	174.112	174.112	1.71912	18.33	18.3925	0.062499	yes	6.10192	1.36432	0	3.69027	8.21247	3.96505	2.11187	0	0	11.8166	10.8436	1.32074	0	1.62464	27.9841	13.6771	65.2179	57.5149	35.7153	74.7891	49.9026	31.1261	71.3898	20.7148	34.8127	33.0298	35.3002	37.1752	0	0	0	0	0	0	0	0	0
L-Asparagine	yes	DCXYFEDJOCDNAF-REOHCLBHSA-N	Organic acids and derivatives	Amino acids, peptides, and analogues	positive	132.053	132.054	6.2143	10.7	10.883	0.182988	yes	24.4884	8.06436	6.40892	18.9616	17.7373	20.7453	21.124	12.3476	4.63684	19.7056	7.07598	15.8272	0	16.6582	47.9954	13.1873	45.7404	64.0156	45.6248	63.7832	74.4215	16.8032	64.0155	18.5141	62.1285	45.6037	20.166	39.5969	0	0	0	0	0	0	0	0	0
L-Aspartate	yes	CKLJMWTZIZZHCS-REOHCLBHSA-N	Organic acids and derivatives	Amino acids, peptides, and analogues	negative	133.038	133.036	13.0096	11.5	11.5863	0.0862951	yes	11.027	0.270963	5.67171	0	0	0	0	0	0	0	0	0	0	15.2942	36.7436	24.5446	36.551	33.1154	22.2579	36.1388	42.099	21.409	58.526	13.0332	54.6742	25.6327	22.1077	59.0586	0	0	0	0	0	0	0	0	0
L-Citrulline	yes	RHGKLRLOHDJJDR-BYPYZUCNSA-N	Organic acids and derivatives	Amino acids, peptides, and analogues	positive	175.096	175.096	2.03271	11.42	11.3136	0.106447	yes	0	0	0	0	0	0	0	0	0	2.41599	0	4.14829	0	6.07737	32.6961	8.46825	35.6167	33.4147	15.378	21.9869	42.0165	0	0	0	58.2202	44.7624	6.70881	30.8639	0	0	0	0	0	0	0	0	0
L-Glutamic Acid	yes	WHUUTDBJXJRKMK-VKHMYHEASA-N	Organic acids and derivatives	Amino acids, peptides, and analogues	negative	147.053	147.051	12.6691	11	11.1209	0.120892	yes	53.6682	28.6269	24.1464	27.8796	27.1475	28.9698	28.7707	13.828	11.9387	34.397	21.9822	37.9276	9.00437	35.1431	14.2214	37.3778	56.7398	48.9	37.5448	52.4424	31.4694	38.0677	66.1009	27.536	44.374	40.7561	37.2285	59.1802	0	0	0	0	0	0	0	0	0
L-Glutamine	yes	ZDXPYRJPNDTMRX-VKHMYHEASA-N	Organic acids and derivatives	Amino acids, peptides, and analogues	negative	146.069	146.067	13.1537	10.65	10.6046	0.0454043	yes	0	0	0	0	0	0	0	0	0	0	0	0	0	9.2466	14.7464	0	56.1015	35.7143	33.2582	47.2477	48.5778	23.9489	47.8341	16.1187	14.9659	36.04	16.154	31.6645	0	0	0	0	0	0	0	0	0
L-Lysine	yes	KDXKERNSBIXSRK-YFKPBYRVSA-N	Organic acids and derivatives	Amino acids, peptides, and analogues	positive	146.106	146.106	2.12647	18.53	18.6459	0.115925	yes	9.05214	11.9493	5.64574	12.018	11.1829	9.08485	10.1371	5.55515	0	12.4544	21.5994	11.47	0	3.1094	35.829	5.75599	38.5582	55.0905	41.2987	55.9558	52.6399	26.9671	82.1159	20.651	22.5601	14.9319	14.3757	24.9276	0	0	0	0	0	0	0	0	0
L-Methionine	yes	FFEARJCKVFRZRR-BYPYZUCNSA-N	Organic acids and derivatives	Amino acids, peptides, and analogues	positive	149.051	149.049	16.6708	7.54	8.10653	0.566533	yes	29.2964	18.0103	77.2908	9.48895	0	0	0	0	9.62235	38.3118	20.5154	31.0592	0	15.105	25.8734	0	69.5863	32.5146	0	29.985	1.38846	18.6517	35.4131	0.814327	1.78529	0	18.4199	7.60327	0	0	0	0	0	0	0	0	0
L-Ornithine	yes	AHLPHDHHMVZTML-BYPYZUCNSA-N	Organic acids and derivatives	Amino acids, peptides, and analogues	positive	132.09	132.09	2.67921	18.49	18.6181	0.128097	yes	0.15537	3.62124	0	6.01588	85.9551	87.0295	50.0257	48.7278	3.38196	19.6406	2.85128	13.2447	0	8.22632	10.9208	16.7485	24.1083	42.2042	68.4835	67.9645	22.4899	19.6492	56.4663	1.12767	21.4542	29.547	4.64296	30.1198	0	0	0	2.51846	2.84533	8.26221	8.44157	0	0
L-Phenylalanine	yes	COLNVLDHVKWLRT-QMMMGPOBSA-N	Organic acids and derivatives	Amino acids, peptides, and analogues	positive	165.079	165.079	2.12259	6.77	6.60533	0.164674	yes	0	0	0	0	0	0	0	0	0	0	0	0	0	0	0	0	0	15.861	6.15913	18.3554	40.6972	0	0	0	0	0	0	0	0	0	0	0	0	0	0	0	0
L-Proline	yes	ONIBWKKTOPOVIA-BYPYZUCNSA-N	Organic acids and derivatives	Amino acids, peptides, and analogues	positive	115.063	115.064	7.97846	8.67	8.62466	0.0453448	yes	0	0	0	0	0	0	0	0	0	0	0	0	0	38.162	92.0542	77.0665	0.331298	0	0	0	0	0	0	0	0	0	0	0	0	0	0	0	0	0	0	0	0
L-Pyroglutamic Acid	yes	ODHCTXKNWHHXJC-VKHMYHEASA-N	Organic acids and derivatives	Amino acids, peptides, and analogues	negative	129.043	129.041	14.2679	8.07	8.10098	0.0309779	yes	0	0	0	0	0	0	0	0	0	0	0	0	0	7.43853	20.3862	1.15031	76.0143	36.241	15.5278	46.385	18.0199	8.74025	48.6342	4.82663	3.60603	8.05856	4.08961	25.0274	0	0	0	0	0	0	0	0	0
L-Serine	yes	MTCFGRXMJLQNBG-REOHCLBHSA-N	Organic acids and derivatives	Amino acids, peptides, and analogues	positive	105.043	105.043	6.58134	10.86	10.9707	0.110742	yes	0	0	0	0	0	0	0	0	0	0	0	0	0	0	0	0	31.7343	54.6716	28.9971	38.0207	74.7362	18.0901	65.3137	15.0088	51.15	18.1625	9.55269	14.9107	0	0	0	0	0	0	0	0	0
L-Threonic Acid	yes	JPIJQSOTBSSVTP-STHAYSLISA-N	Organic oxygen compounds	Carbohydrates and carbohydrate conjugates	negative	136.037	136.035	13.3415	9.16	8.91753	0.242467	yes	0	0	0	0	0	0	0	0	0	0	0	0	0	0	0	0	0	0	0	0	0	0	0	0	0	0	0	0	0	0	0	40.6868	39.3308	30.3675	37.0971	1.09539	7.02427
L-Tryptophan	yes	QIVBCDIJIAJPQS-VIFPVBQESA-N	Organoheterocyclic compounds	Indolyl carboxylic acids and derivatives	positive	204.09	204.09	1.67127	7.2	7.21277	0.0127674	yes	0	0	0	0	0	0	0	0	0	0	0	0	0	0	0	0	19.3192	33.5927	23.7825	29.9121	81.4222	5.18491	25.2869	5.10933	47.7335	12.6931	6.27169	16.4133	0	0	0	0	0	0	0	0	0
Malic Acid	yes	BJEPYKJPYRNKOW-UHFFFAOYSA-N	Organic acids and derivatives	Beta hydroxy acids and derivatives	negative	134.022	134.02	13.5991	11.03	11.3946	0.364578	yes	0	0	0	0	0	0	0	0	0	0	0	0	0	0	0	0	0	0	0	0	0	0	0	0	0	0	0	0	0	0	0	24.7765	26.5927	19.3324	22.0143	16.2299	5.12735
3-Hydroxy-3-Methylglutarate	yes	NPOAOTPXWNWTSH-UHFFFAOYSA-N	Organic oxygen compounds	Carbonyl compounds	negative	162.053	162.051	10.4457	9.68	10.1284	0.448401	yes	0	0	0	0	0	0	0	0	0	0	0	0	0	0	0	0	0	0	0	0	0	0	0	0	0	0	0	0	0	0	0	40.2943	42.5796	33.7795	41.4506	8.4369	0
Methylthioadenosine	yes	WUUGFSXJNOTRMR-IOSLPCCCSA-N	Nucleosides, nucleotides, and analogues	5'-deoxy-5'-thionucleosides	positive	297.09	297.09	1.11074	1.87	1.6409	0.229096	yes	20.9963	64.7128	37.6229	43.1047	25.6395	8.77987	24.9147	9.61973	0	0	0	0	31.5228	76.1446	58.8712	11.3037	16.6031	0	0	0	0	0	0	0	0	0	0	0	0	0	0	9.24641	0	9.17935	10.3657	0	0
N-Acetyl-D-Glucosamine	yes	OVRNDRQMDRJTHS-RTRLPJTCSA-N	Organic oxygen compounds	Carbohydrates and carbohydrate conjugates	negative	221.09	221.089	5.15238	6.32	6.31648	0.00352365	yes	86.8067	80.4591	4.72465	22.0499	3.83674	2.8131	3.48079	6.51857	0	8.4483	11.9003	34.2917	0	0	11.6931	0.364168	0	2.17074	0	4.59151	0.598559	0	0	0	0	0	0	0	0	0	0	9.55566	0	15.7621	16.0823	0	0
N-Acetyl-L-Glutamic Acid	yes	RFMMMVDNIPUKGG-YFKPBYRVSA-N	Organic acids and derivatives	Amino acids, peptides, and analogues	negative	189.064	189.062	9.82042	10.48	10.6017	0.121736	yes	34.7247	24.2622	20.8357	34.0466	73.8636	79.4553	56.5025	65.5601	18.5653	37.3662	10.4923	28.7346	6.05725	44.2101	42.8878	32.2842	3.59363	21.7813	9.17651	39.4296	35.2073	6.575	13.6893	2.04976	34.5044	14.8253	10.6617	21.0282	0	0	0	14.1762	4.40264	2.70511	13.0215	0.830795	0
Nicotinamide	yes	DFPAKSUCGFBDDF-UHFFFAOYSA-N	Organoheterocyclic compounds	Pyridinecarboxylic acids and derivatives	positive	122.048	122.049	3.98056	1.56	1.4396	0.120403	yes	16.825	29.2984	12.4962	75.1875	6.53386	0.571778	0.363646	5.98656	0	0	0	0	0	0	0	0	20.7515	0	0	0	0	0	0	0	0	0	0	0	0	0	0	0	0	0	0	0	0
Nicotinic Acid	yes	PVNIIMVLHYAWGP-UHFFFAOYSA-N	Organoheterocyclic compounds	Pyridinecarboxylic acids and derivatives	positive	123.032	123.033	4.31084	5.59	5.50309	0.0869146	yes	0	0	0	0	0	0	0	0	0	0	0	0	0	0	0	0	7.99516	0	0	0	0	0	0	0	24.382	5.18874	23.7228	1.48925	0	0	0	53.1182	0	39.0826	64.5786	66.1342	30.2114
Phenethylamine	yes	BHHGXPLMPWCGHP-UHFFFAOYSA-N	Benzenoids	Phenethylamines	positive	121.089	121.09	4.58177	5.71	5.362	0.348001	yes	44.486	75.0346	12.0588	32.9541	73.5313	65.9128	59.7744	73.1058	16.5831	13.4336	19.095	41.4836	9.14538	13.6018	2.67719	5.52734	36.3565	54.9813	15.4311	38.9461	82.6593	0	79.9165	1.32937	51.9822	22.7256	9.14191	41.2025	0	0	0	0	0	0	0	0	0
Phosphocholine	yes	YHHSONZFOIEMCP-UHFFFAOYSA-O	Organic nitrogen compounds	Quaternary ammonium salts	positive	183.066	183.066	2.52543	16.56	16.4719	0.0881315	yes	22.3505	51.969	58.5983	54.2172	95.4659	62.2827	52.8363	80.979	20.34	22.3301	47.8234	20.2279	47.6582	39.8715	52.3335	24.4981	0	0	0	0	0	0	0	0	0.22328	0	0.0834246	0	0	0	0	8.67307	28.1436	9.12862	14.5831	18.2927	9.50795
Pimelic Acid	yes	WLJVNTCWHIRURA-UHFFFAOYSA-N	Lipids and lipid-like molecules	Fatty acids and conjugates	negative	160.074	160.072	10.865	9.97	10.0567	0.0866988	yes	3.51476	5.96419	0.190775	11.8338	61.2652	86.0103	50.1015	57.5314	1.46897	0	7.09799	2.10275	10.3042	13.2054	60.2914	4.83858	0.333706	12.6312	4.1286	0	27.0806	0	11.363	0.98088	27.7569	0.714294	0	4.73523	0	0	0	22.2947	14.5112	17.8857	16.9724	5.7571	0
Quinic Acid	yes	AAWZDTNXLSGCEK-LNVDRNJUSA-N	Organic oxygen compounds	Alcohols and polyols	negative	214.045	214.045	7.81039	8.88	8.91289	0.0328947	yes	0	0	0	0	0	0	0	0	0	0	0	0	0	0	0	0	0	0.744473	0	0	1.58366	0	0	0	0	0	0	0	0	0	0	42.0037	38.7555	45.9219	22.4832	2.17495	44.0777
S-Adenosylmethionine	yes	MEFKEPWMEQBLKI-AIRLBKTGSA-O	Nucleosides, nucleotides, and analogues	5'-deoxy-5'-thionucleosides	positive	398.137	398.138	1.16768	17.06	16.8747	0.18528	yes	8.13625	28.0421	48.6479	80.3014	54.6296	49.2068	48.2549	45.7942	6.6176	16.4444	16.1242	4.34938	38.103	79.0501	16.531	10.812	0	0	7.08231	0	19.7057	0	0	0	0	0	0	0	0	0	0	0	0	0	0	0	0
Serotonin	yes	QZAYGJVTTNCVMB-UHFFFAOYSA-N	Organoheterocyclic compounds	Tryptamines and derivatives	positive	176.095	176.095	2.41672	7.66	7.35527	0.304728	yes	21.9198	6.73167	0	0	11.173	14.0629	19.4496	11.8731	3.21458	13.9024	5.74271	15.8967	0	4.53143	7.17134	5.40178	15.134	38.3134	55.6938	63.4395	92.1144	27.6285	90.6881	12.191	80.699	38.4008	23.7624	22.1901	0	0	0	13.6563	10.0542	8.35107	1.90097	12.0845	0
Succinic Acid	yes	KDYFGRWQOYBRFD-UHFFFAOYSA-N	Organic acids and derivatives	Dicarboxylic acids and derivatives	negative	118.027	118.025	15.6183	10.08	10.3891	0.309101	yes	0	0	0	0	0	0	0	0	0	0	0	0	0	0	0	0	0	0	0	0	0	0	0	0	0	0	0	0	0	0	0	52.2616	34.5756	50.5502	52.0683	39.5922	15.0614
Uracil	yes	ISAKRJDGNUQOIC-UHFFFAOYSA-N	Organoheterocyclic compounds	Pyrimidines and pyrimidine derivatives	negative	112.027	112.025	16.8503	1.94	1.78614	0.153858	yes	22.8486	0	0	21.9035	50.5186	7.82442	9.71807	55.0906	0	0	0	0	0	0	0	0	0	0	0	0	0	0	0	0	0	0	0	0	0	0	0	0	0	0	0	0	0
Urocanic Acid	yes	LOIYMIARKYCTBW-OWOJBTEDSA-N	Organoheterocyclic compounds	Imidazoles	positive	138.043	138.043	1.84586	2.95	2.85436	0.0956368	yes	4.36533	0	0	0.372228	91.6938	96.7869	38.7536	44.315	0	0	0	0	0	0	0	0	1.24599	52.8476	56.9169	14.0147	12.7337	0	0	0	0	0	0	0	0	0	0	42.5928	26.0207	56.4439	30.7278	0	0
Xanthine	yes	LRFVTYWOQMYALW-UHFFFAOYSA-N	Organoheterocyclic compounds	Purines and purine derivatives	negative	152.033	152.032	11.3939	4.53	4.54749	0.0174854	yes	14.6894	0	0	2.63068	72.6866	62.1163	32.9259	55.2181	0	0	0	0	0	0	0	0	0	72.6274	49.4933	8.49491	0	0	0	0	0	0	0	0	0	0	0	57.6577	25.9791	69.5476	76.1445	25.4991	0
2-Acetamido-3-Hydroxypropanoic Acid	no	JJIHLJJYMXLCOY-UHFFFAOYSA-N	Organic acids and derivatives	Amino acids, peptides, and analogues	negative	147.053	147.051	12.137	7.94	8.07572	0.135721	yes	0	0	0	0	30.0882	27.3634	10.1188	15.7023	0	5.62256	0	1.61841	0	0	0	0	9.35272	11.8819	20.6837	0	71.2285	0	0	0	44.4536	6.36458	0	2.93089	0	0	0	0	0.772931	2.2715	7.89543	0	0
2-Ketoglutaric Acid	no	KPGXRSRHYNQIFN-UHFFFAOYSA-N	Organic acids and derivatives	Gamma-keto acids and derivatives	negative	189.985	189.985	10.3962	10.28	10.4828	0.202765	yes	0	0	0	0	0	0	0	0	0	0	0	0	0	0	0	0	0	0	0	0	0	0	0	0	0	0	0	0	0	0	0	3.06647	53.6149	0.306952	0	0	0
2'-Deoxyadenosine	no	OLXZPDWKRNYJJZ-RRKCRQDMSA-N	Nucleosides, nucleotides, and analogues	Purine 2'-deoxyribonucleosides	positive	251.102	251.102	0.78781	2.41	2.11155	0.298447	yes	0	0.305207	0	89.79	0	0	0	0	0	0	0	0	0	0	0	0	37.2936	0	0	0	0	0	0	0	0	0	0	0	0	0	0	0	0	0	0	0	0
3-Carboxy-1-Methylpyridinium	no	WWNNZCOKKKDOPX-UHFFFAOYSA-O	Organoheterocyclic compounds	Pyridinecarboxylic acids and derivatives	positive	137.048	137.048	2.07426	8.26	7.82135	0.438651	yes	11.0122	0	2.23238	0	34.0323	26.3202	0	7.63352	0	0	21.9712	1.76515	0	5.49268	24.9919	24.9597	0	0	0	0	0	0	0	0	0	0	0	0	0	0	0	0	27.7262	12.1031	0	4.80079	0
3-Dehydroshikimate	no	SLWWJZMPHJJOPH-PHDIDXHHSA-N	Organic oxygen compounds	Carbonyl compounds	negative	172.037	172.036	9.45901	8.26	8.31941	0.0594051	yes	0	0	0	0	0	0	0	0	0	0	0	0	0	0	0	0	0	0	0	0	0	0	0	0	0	0	0	0	0	0	0	0.82373	0	0	1.36361	0	0
3-Methyl-2-Oxovaleric Acid	no	JVQYSWDUAOAHFM-UHFFFAOYSA-N	Organic acids and derivatives	Short-chain keto acids and derivatives	negative	130.063	130.061	14.0341	1.87	1.735	0.134997	yes	0	0	0	0	0	0	0	0	0	0	0	0	0	0	0	0	0	0	0	0	0	0	0	0	0	0	0	0	0	0	0	0	0	0	0	0	0
4-(2-Aminoethyl)-2-Methoxyphenol	no	DIVQKHQLANKJQO-UHFFFAOYSA-N	Benzenoids	Methoxyphenols	positive	167.095	167.095	2.1162	6.18	6.06472	0.115281	yes	45.7163	57.6771	0	30.1545	19.5007	18.4869	24.0014	21.3413	12.562	19.8076	13.0446	53.1982	0	0	8.41953	8.98197	42.6814	32.4296	9.84449	50.864	38.7046	9.26753	86.4724	0	20.0857	10.886	0	39.3265	0	0	0	1.3995	0	2.62556	0	0	0
4-Aminobutyric Acid	no	BTCSSZJGUNDROE-UHFFFAOYSA-N	Organic acids and derivatives	Amino acids, peptides, and analogues	positive	103.063	103.064	7.24482	11.55	11.4753	0.074652	yes	21.0278	32.4652	5.73537	22.557	25.4476	8.85341	3.02489	22.9759	0	13.1118	7.44056	11.3806	0	6.74109	70.8592	0	16.0251	18.7429	11.0247	15.8121	30.5542	10.3689	39.5379	6.01819	19.2559	8.06761	3.466	17.0077	0	0	0	14.3099	18.7674	24.2744	4.84758	10.7704	0
4-Guanidinobutyric Acid	no	TUHVEAJXIMEOSA-UHFFFAOYSA-N	Organic acids and derivatives	Amino acids, peptides, and analogues	positive	145.085	145.086	3.39738	10.84	10.6154	0.224581	yes	2.57993	0	0	5.75227	0	0	0	0	0	0	0	0	0	0	0	0	10.9559	4.54384	9.48731	0	3.10462	0	0	0	24.3561	0	9.79918	3.25372	0	0	0	1.60056	2.94602	2.20649	0	0	0
4-Hydroxybenzoic Acid	no	FJKROLUGYXJWQN-UHFFFAOYSA-N	Benzenoids	Benzoic acids and derivatives	negative	138.032	138.03	13.2403	5.36	4.78208	0.57792	yes	1.7102	0	0	24.6435	0	0	0	0	0	0	0	0	0	0	0	0	0	0	0	0	0	0	0	0	0	0	0	0	0	0	0	0	0	0	0	0	0
5-Aminovaleric Acid	no	JJMDCOVWQOJGCB-UHFFFAOYSA-N	Organic acids and derivatives	Amino acids, peptides, and analogues	positive	117.079	117.08	4.67575	11.87	11.8173	0.0526577	yes	0	0	0	0	0	0	0	0	0	0	0	0	0	7.78714	5.5	45.7711	3.27907	27.4852	0	14.5508	0	0	0	0	0	11.2467	0.542936	0	0	0	0	1.1802	7.07632	0	8.33328	0	2.53501
5'-Deoxyadenosine	no	XGYIMTFOTBMPFP-KQYNXXCUSA-N	Nucleosides, nucleotides, and analogues	0	positive	251.102	251.102	0.970698	2.03	2.11155	0.0815528	yes	0	0.305207	0	89.79	0	0	0	0	0	0	0	0	0	0	0	0	37.2936	0	0	0	0	0	0	0	0	0	0	0	0	0	0	0	0	0	0	0	0
Alpha-D-Glucose	no	WQZGKKKJIJFFOK-DVKNGEFBSA-N	Organic oxygen compounds	Carbohydrates and carbohydrate conjugates	negative	180.063	180.062	6.77737	9.14	8.32297	0.817033	yes	0	0	0	0	0	0	0	0	0	0	0	0	0	0	0	0	0	0	0	0	0	0	0	0	0	0	0	0	0	0	0	1.86254	14.1583	0	0.126856	0	0
Benzoic Acid	no	WPYMKLBDIGXBTP-UHFFFAOYSA-N	Benzenoids	Benzoic acids and derivatives	negative	122.037	122.035	15.3252	2.67	2.69926	0.0292581	yes	0	0	0	0	15.6191	0	0	17.033	0	0	0	0	0	0	0	0	0	0	0	0	0	61.208	0	0	0	0	0	0	0	48.3547	45.2487	0	0	0	0	0	0
Choline	no	OEYIOHPDSNJKLS-UHFFFAOYSA-N	Organic nitrogen compounds	Quaternary ammonium salts	positive	103.1	103.1	6.93335	9.38	8.38682	0.993175	yes	0	0	0	0	12.4665	1.18407	0	5.06307	0	0	0	0	0	0	0	0	0	0	0	0	0	0	0	0	64.9615	30.8642	0	0	0	0	0	0	0	0	0	0	0
Cis-4-Hydroxy-D-Proline	no	PMMYEEVYMWASQN-QWWZWVQMSA-N	Organic acids and derivatives	Amino acids, peptides, and analogues	positive	131.058	131.059	3.30441	10.61	9.78199	0.828012	yes	0	0	0	0	0	0	0	0	0	0	0	0	0	58.3353	68.3526	40.1861	36.1169	16.1325	0	34.8865	41.0127	0	0	0	69.3801	10.7408	3.70863	53.433	0	0	0	0	0	0	0	0	0
Citric Acid	no	KRKNYBCHXYNGOX-UHFFFAOYSA-N	Organic acids and derivatives	Tricarboxylic acids and derivatives	negative	214.009	214.008	8.05091	16.96	17.0233	0.0632944	yes	0	0	0	0	0	0	0	0	0	0	0	0	0	0	0	0	0	0	0	0	0	0	0	0	0	0	0	0	0	0	0	14.9709	6.36422	14.1195	53.2306	10.0604	13.5203
Creatine	no	CVSVTCORWBXHQV-UHFFFAOYSA-N	Organic acids and derivatives	Amino acids, peptides, and analogues	positive	131.07	131.07	2.01167	10.18	10.5844	0.404449	yes	0	0	0	0	0	0	0	0	0	0	0	0	0	0	0	0	0	0	0	0	0	0	0	0	0	0	0	0	4.58022	39.7222	0	14.5797	14.888	10.5838	1.66974	14.002	7.17917
D-Glycerol 1-Phosphate	no	AWUCVROLDVIAJX-GSVOUGTGSA-N	Lipids and lipid-like molecules	Glycerophosphates	negative	193.996	193.995	9.61112	11.91	11.8264	0.0836145	yes	20.8159	24.0622	19.4632	62.006	24.092	70.5574	79.3263	25.2401	3.78301	22.0836	25.843	5.43018	6.699	22.2021	97.4652	17.622	0.986608	7.07429	3.42716	0.324877	2.21774	0.565277	5.93059	3.37547	2.84931	1.40109	2.30067	2.3516	0	0	0	3.48029	5.60115	5.53042	25.1268	3.98706	2.42026
D-Mannitol	no	FBPFZTCFMRRESA-KVTDHHQDSA-N	Organic oxygen compounds	Carbohydrates and carbohydrate conjugates	negative	204.061	204.06	10.0732	7.83	7.86115	0.0311481	yes	0	0	0	0	0	0	0	0	0	0	0	0	0	0	0	0	0	0	0	0	0	0	0	0	0	0	0	0	0	0	0	0	0	0	0	0	0
D-Psicose	no	LKDRXBCSQODPBY-JDJSBBGDSA-N	Organic oxygen compounds	Carbohydrates and carbohydrate conjugates	negative	180.063	180.062	8.38952	5.28	5.72378	0.443784	yes	8.47501	0	0	16.0009	0	27.7343	22.4144	0	0	0	0	0	0	0	0	0	0	0	0	0	0	0	0	0	0	0	0	0	0	0	0	0	0	0	0	0	0
D-Threo-Isocitric Acid	no	ODBLHEXUDAPZAU-ZAFYKAAXSA-N	Organic acids and derivatives	Tricarboxylic acids and derivatives	negative	214.009	214.008	8.05892	17.34	17.0482	0.291848	yes	0	0	0	0	0	0	0	0	0	0	0	0	0	0	0	0	0	0	0	0	0	0	0	0	0	0	0	0	0	0	0	14.9718	6.35912	14.1198	53.2584	10.0579	13.5202
Dl-3-Aminoisobutyric Acid	no	QCHPKSFMDHPSNR-UHFFFAOYSA-N	Organic acids and derivatives	Amino acids, peptides, and analogues	positive	103.063	103.064	7.24016	9.92	9.80568	0.114316	yes	0	0	0	0	0	0	0	0	0	0	0	0	0	0	0	0	0	0	0	0	0	0	1.66606	0	25.6275	0	0	10.2095	0	0	0	13.1129	4.96664	1.53859	0	2.4456	0
Dl-Leucine	no	ROHFNLRQFUQHCH-UHFFFAOYSA-N	Organic acids and derivatives	Amino acids, peptides, and analogues	positive	131.095	131.095	2.97486	7	6.95342	0.0465789	yes	0	0	0	0	0	0	0	0	0	0	0	0	0	0	0	0	16.2626	19.9352	25.0726	25.982	53.0584	0	0	0	72.9894	15.333	0	8.87443	0	0	0	0	0	0	0	0	0
Galactitol	no	FBPFZTCFMRRESA-GUCUJZIJSA-N	Organic oxygen compounds	Carbohydrates and carbohydrate conjugates	negative	204.061	204.06	10.0732	7.84	7.86115	0.0211481	yes	0	0	0	0	0	0	0	0	0	0	0	0	0	0	0	0	0	0	0	0	0	0	0	0	0	0	0	0	0	0	0	0	0	0	0	0	0
Gamma-Butyrobetaine	no	JHPNVNIEXXLNTR-UHFFFAOYSA-O	Lipids and lipid-like molecules	Fatty acids and conjugates	positive	145.11	145.111	1.89861	12.87	12.3985	0.471503	yes	0	0	0	0	0	0	0	0	0	0	0	0	0	0	0	0	0	0	0	0	0	0	0	0	0	0	0	0	0	0	0	0	0	0	0	0	0
Glycocyamine	no	BPMFZUMJYQTVII-UHFFFAOYSA-N	Organic acids and derivatives	Amino acids, peptides, and analogues	positive	117.054	117.054	5.667	10.39	10.4192	0.0291771	yes	0	0	0	0	0	0	0	0	0	0	0	0	0	0	0	0	0	0	0	0	0	0	0	0	0	0	0	0	0	0	0	15.1462	17.2854	15.1225	0	15.8678	4.71311
Guanosine	no	NYHBQMYGNKIUIF-UUOKFMHZSA-N	Nucleosides, nucleotides, and analogues	0	positive	283.092	283.092	1.19931	7.18	7.19096	0.0109597	yes	0	0	0.338959	55.1981	0	0	0	0	0	0	0	0	0	0	0	0	38.5464	0	0	0	0	0	0	0	0	0	0	0	0	0	0	0	0	0	0	0	0
Imidazole-4-Acetic Acid	no	PRJKNHOMHKJCEJ-UHFFFAOYSA-N	Organoheterocyclic compounds	Imidazoles	positive	126.043	126.043	3.52816	9.66	9.64788	0.0121237	yes	18.9102	34.5238	0	0.476143	38.9616	16.8794	18.3273	29.9554	3.19009	53.6635	5.67014	22.5351	0	3.83854	72.9014	8.94243	0	2.17582	0	1.86112	43.9685	6.75242	46.2821	0	0	0	0	0	0	0	0	0	0	0	0	0	0
Isobutyraldehyde Oxime	no	SYJPAKDNFZLSMV-HWKANZROSA-N	Organic nitrogen compounds	Oximes	positive	87.0684	87.0693	10.193	23.54	24.513	0.973046	yes	7.64655	9.82804	0	0.985597	26.3961	18.0994	11.4263	25.4879	18.2885	6.35681	10.1499	40.3416	0	0	0	0	0	0	13.2133	0	19.6626	0	33.7687	0	10.3084	15.5752	0	28.4693	3.98784	0	18.5081	37.9207	21.56	25.3902	6.65286	31.6944	0
Jasmonic Acid	no	ZNJFBWYDHIGLCU-HWKXXFMVSA-N	Lipids and lipid-like molecules	Lineolic acids and derivatives	negative	210.126	210.124	5.81573	1.51	1.43709	0.0729117	yes	66.8715	24.3954	0	10.8172	3.56951	0	0	12.5259	0	0	0	0	0	0	0	0	0	0	0	0	0	0	0	0	0	0	0	0	0	0	0	0	0	0	0	0	0
L-4-Hydroxy-Proline	no	PMMYEEVYMWASQN-BKLSDQPFSA-N	Organic acids and derivatives	Amino acids, peptides, and analogues	positive	131.058	131.059	3.24219	9.84	9.77785	0.0621456	yes	0	0	0	0	0	0	0	0	0	0	0	0	0	58.3055	68.3229	40.1564	36.0872	16.1028	0	34.8567	40.983	0	0	0	69.3503	10.7111	3.67888	53.4032	0	0	0	0	0	0	0	0	0
L-Allothreonine	no	AYFVYJQAPQTCCC-HRFVKAFMSA-N	Organic acids and derivatives	Amino acids, peptides, and analogues	negative	119.058	119.056	16.0295	10.02	9.95505	0.0649457	yes	0	0	0	0	0	0	0	0	0	0	0	0	0	0	0	0	16.9453	23.8413	11.9862	19.6786	50.9237	1.90307	56.636	7.44894	49.6552	2.91104	2.09101	7.29053	0	0	0	0	0	0	0	0	0
L-Arabitol	no	HEBKCHPVOIAQTA-IMJSIDKUSA-N	Organic oxygen compounds	Carbohydrates and carbohydrate conjugates	negative	174.05	174.05	10.8956	6.27	6.17457	0.0954309	yes	0	0	0	0	0	0	0	0	0	0	0	0	0	0	0	0	0	0	0	0	0	0	0	0	0	0	0	0	0	0	0	13.4185	0	7.10942	14.2598	0	10.8153
L-Dihydroorotic Acid	no	UFIVEPVSAGBUSI-REOHCLBHSA-N	Organic acids and derivatives	Amino acids, peptides, and analogues	negative	158.033	158.031	11.2498	7.74	7.91939	0.179393	yes	0	0	0	0	0	0	0	0	0	0	0	0	0	0	0	0	0	0	0	0.169797	30.9384	13.2609	19.5936	4.36391	0	0	0	0	0	0	0	0	20.1628	2.95982	0	0	0
L-Histidine	no	HNDVDQJCIGZPNO-YFKPBYRVSA-N	Organic acids and derivatives	Amino acids, peptides, and analogues	positive	155.07	155.07	6.1692	11.56	11.2023	0.357701	yes	0	0	0	0	0	0	0	0	0	0	0	0	0	0	0	0	0	0	0	0	0	0	0	0	0	0	0	0	0	0	0	0	0	0	0	0	0
L-Histidinol	no	ZQISRDCJNBUVMM-YFKPBYRVSA-N	Organic nitrogen compounds	Amines	positive	141.09	141.091	2.41552	12.7	12.373	0.327012	yes	31.4679	79.0603	13.8502	11.1417	13.2135	71.3032	8.98342	26.7931	11.2648	56.838	7.71371	80.7218	1.41708	66.8712	29.8202	90.7167	0.183077	17.3569	0.459557	18.7447	35.4689	0	0	0	14.0258	3.70634	0	0.920439	0	0	0	0	0	0	0	0	0
L-Homoserine	no	UKAUYVFTDYCKQA-VKHMYHEASA-N	Organic acids and derivatives	Amino acids, peptides, and analogues	negative	119.058	119.056	15.9836	10.31	9.95505	0.354946	yes	0	0	0	0	0	0	0	0	0	0	0	0	0	0	0	0	16.9453	23.8413	11.9862	19.6786	50.9237	1.90307	56.636	7.44894	49.6552	2.91104	2.09101	7.29053	0	0	0	0	0	0	0	0	0
L-Hydroxyproline	no	PMMYEEVYMWASQN-DMTCNVIQSA-N	Organic acids and derivatives	Amino acids, peptides, and analogues	positive	131.058	131.059	3.24219	9.83	9.77785	0.0521456	yes	0	0	0	0	0	0	0	0	0	0	0	0	0	58.3055	68.3229	40.1564	36.0872	16.1028	0	34.8567	40.983	0	0	0	69.3503	10.7111	3.67888	53.4032	0	0	0	0	0	0	0	0	0
L-Isoleucine	no	AGPKZVBTJJNPAG-WHFBIAKZSA-N	Organic acids and derivatives	Amino acids, peptides, and analogues	positive	131.095	131.095	2.97284	7.28	6.95342	0.326579	yes	0	0	0	0	0	0	0	0	0	0	0	0	0	0	0	0	16.2626	19.9352	25.0726	25.982	53.0584	0	0	0	72.9894	15.333	0	8.87443	0	0	0	0	0	0	0	0	0
L-Norleucine	no	LRQKBLKVPFOOQJ-YFKPBYRVSA-N	Organic acids and derivatives	Amino acids, peptides, and analogues	positive	131.095	131.095	2.9753	6.96	6.95342	0.00657888	yes	0	0	0	0	0	0	0	0	0	0	0	0	0	0	0	0	16.2626	19.9352	25.0726	25.982	53.0584	0	0	0	72.9894	15.333	0	8.87443	0	0	0	0	0	0	0	0	0
L-Norvaline	no	SNDPXSYFESPGGJ-BYPYZUCNSA-N	Organic acids and derivatives	Amino acids, peptides, and analogues	positive	117.079	117.079	3.89788	7.87	7.66469	0.205308	yes	0	0	0	0	0	0	0	0	0	0	0	0	0	6.90382	17.9493	0	0	0	0	0	0	0	0	0	26.9109	7.49808	0	0	0	0	0	8.27057	24.6528	6.99232	0	24.0991	0
L-Pipecolic Acid	no	HXEACLLIILLPRG-YFKPBYRVSA-N	Organic acids and derivatives	Amino acids, peptides, and analogues	positive	129.079	129.079	3.52776	8.55	8.23694	0.313063	yes	0	0	0	0	0	0	0	0	0	0	0	0	0	0	0	0	0	0	0	0	0	0	0	0	0	0	0	0	0	0	0	0	15.1115	16.9117	0	8.46026	0
L-Threonine	no	AYFVYJQAPQTCCC-GBXIJSLDSA-N	Organic acids and derivatives	Amino acids, peptides, and analogues	negative	119.058	119.056	16.0292	10.04	9.95505	0.0849457	yes	0	0	0	0	0	0	0	0	0	0	0	0	0	0	0	0	16.9453	23.8413	11.9862	19.6786	50.9237	1.90307	56.636	7.44894	49.6552	2.91104	2.09101	7.29053	0	0	0	0	0	0	0	0	0
L-Valine	no	KZSNJWFQEVHDMF-BYPYZUCNSA-N	Organic acids and derivatives	Amino acids, peptides, and analogues	positive	117.079	117.079	3.90071	8.01	7.66469	0.345308	yes	0	0	0	0	0	0	0	0	0	0	0	0	0	6.90382	17.9493	0	0	0	0	0	0	0	0	0	26.9109	7.49808	0	0	0	0	0	8.27057	24.6528	6.99232	0	24.0991	0
Maleic Acid	no	VZCYOOQTPOCHFL-UPHRSURJSA-N	Organic acids and derivatives	Dicarboxylic acids and derivatives	negative	116.011	116.009	16.5275	1.56	1.56985	0.00984508	yes	0	0	0	0	0	0	0	0	0	0	0	0	0	0	0	0	0	0	0	0	0	0	0	0	0	0	0	0	0	0	0	0	0	0	0	0	0
Malonic Acid	no	OFOBLEOULBTSOW-UHFFFAOYSA-N	Organic acids and derivatives	Dicarboxylic acids and derivatives	negative	104.011	104.009	18.4568	8.76	9.11833	0.358333	yes	0	0	0	0	0	0	0	0	0	0	0	0	0	0	0	0	0	0	0	0	0	0	0	0	0	0	0	0	0	0	0	15.9337	0	9.70265	0	0	0
Meso-Erythritol	no	UNXHWFMMPAWVPI-ZXZARUISSA-N	Organic oxygen compounds	Carbohydrates and carbohydrate conjugates	negative	122.058	122.056	15.0583	4.29	4.3686	0.0786028	yes	0	0	0	0	0	0	0	0	0	0	0	0	0	0	0	0	0	0	0	0	0	0	0	0	0	0	0	0	0	0	0	0	0	0	0	0	0
N-(4-Aminobutyl)Acetamide	no	KLZGKIDSEJWEDW-UHFFFAOYSA-N	Organic acids and derivatives	Carboximidic acids	positive	130.111	130.111	3.24742	10.45	9.47421	0.975792	yes	0	0	0	0	64.1249	39.7059	16.0202	29.2169	0	1.86813	0.588868	0	0	0	0	0	0	0	6.72541	0	88.5654	0	0	0	40.3791	20.6763	0	0	0	0	0	0	0	0	0	0	0
N-Acetyl-D-Mannosamine	no	OVRNDRQMDRJTHS-ZTVVOAFPSA-N	Organic oxygen compounds	Carbohydrates and carbohydrate conjugates	positive	243.072	243.072	1.14231	6.56	6.64795	0.0879545	yes	0	0	4.37923	2.18477	0	0	0	0	0	0	0	0	0	0	0	0	0	0	0	0	0	0	0	0	0	0	0	0	0	0	0	0	54.7993	0	13.7703	0	0
N-Acetylglycine	no	OKJIRPAQVSHGFK-UHFFFAOYSA-N	Organic acids and derivatives	Amino acids, peptides, and analogues	negative	117.043	117.041	15.6338	7.75	8.38841	0.638407	yes	0	0	0	0	0	0	0	0	0	0	0	0	0	0	20.3624	1.42791	11.6943	0	0	0	0	0	0	0	0	0	0	0	0	0	0	0	0	0	0	0	0
O-Acetyl-L-Serine	no	VZXPDPZARILFQX-BYPYZUCNSA-N	Organic acids and derivatives	Amino acids, peptides, and analogues	negative	147.053	147.051	12.1368	8.07	8.07572	0.00572126	yes	0	0	0	0	30.0882	27.3634	10.1188	15.7023	0	5.62256	0	1.61841	0	0	0	0	9.35272	11.8819	20.6837	0	71.2285	0	0	0	44.4536	6.36458	0	2.93089	0	0	0	0	0.772931	2.2715	7.89543	0	0
Pantothenic Acid	no	GHOKWGTUZJEAQD-ZETCQYMHSA-N	Organic oxygen compounds	Alcohols and polyols	negative	219.111	219.109	6.15251	6.83	6.73157	0.0984269	yes	0	0	0	0	0	0	0	0	0	0	0	0	0	0	0	0	0	0	0	0	0	0	0	0	0	0	0	0	0	0	0	0	0	0	0	0	0
Pectin	no	AEMOLEFTQBMNLQ-DTEWXJGMSA-N	Organic oxygen compounds	Carbohydrates and carbohydrate conjugates	negative	194.043	194.041	8.05959	10.88	10.5311	0.34888	yes	0	0	0	0	0	0	0	0	0	0	0	0	0	0	0	0	0	0	0	0	0	0	0	0	0	0	0	0	0	0	0	16.7936	82.9103	12.5456	22.6241	0	1.25719
Raffinose	no	MUPFEKGTMRGPLJ-ZQSKZDJDSA-N	Organic oxygen compounds	Carbohydrates and carbohydrate conjugates	negative	504.169	504.167	3.16122	11.69	11.6784	0.0115785	yes	0	0	0	0	8.52036	7.48911	11.2151	11.3835	3.59898	46.5622	2.74901	7.89916	1.09983	7.73925	95.3212	5.51271	7.55851	7.28562	2.15718	10.0986	19.123	28.3073	15.3295	10.9499	16.6727	7.51133	7.24014	5.46421	0	0	0	4.24858	7.57433	9.28686	8.98733	4.2567	17.8317
Riboflavin	no	AUNGANRZJHBGPY-SCRDCRAPSA-N	Organoheterocyclic compounds	Alloxazines and isoalloxazines	positive	376.138	376.138	0.884537	4.43	4.30041	0.129595	yes	6.41816	0	0	59.8358	2.28178	0	0	1.52714	0	0	0	0	1.22027	9.24695	83.076	0	17.5825	0	0	0	0	0	0	0	10.8642	6.52696	5.51399	27.744	0	0	0	0	0	0	0	0	0
Salicylate	no	YGSDEFSMJLZEOE-UHFFFAOYSA-N	Benzenoids	Benzoic acids and derivatives	negative	138.032	138.03	13.1087	1.52	1.44514	0.0748586	yes	86.89	15.1234	6.49593	39.8526	1.87154	0	0	0.858178	0	0	0	0	1.18659	0	24.4734	0	1.55552	0	0	0	0	0	0	0	0	0	0	0	0	0	0	0	0	0	0	0	0
Shikimic Acid	no	JXOHGGNKMLTUBP-HSUXUTPPSA-N	Organic oxygen compounds	Alcohols and polyols	negative	174.053	174.051	9.42131	9.66	8.93709	0.72291	yes	0	0	0	0	0	0	0	0	0	0	0	0	0	20.024	14.7105	0	0	0	0	0	0	0	0	0	0	0	0	0	0	0	0	5.52232	11.716	10.5542	0	0	0
Sucrose	no	CZMRCDWAGMRECN-UGDNZRGBSA-N	Organic oxygen compounds	Carbohydrates and carbohydrate conjugates	negative	342.116	342.115	4.07224	9.52	9.62638	0.106379	yes	0	0	0	0	0	0	0	0	0	0	0	0	0	4.83323	74.2073	12.4499	1.40517	3.83038	0	2.03909	14.1329	0	2.49097	2.37313	11.0363	0	8.03673	0	0	0	0	9.30488	20.2913	9.32547	2.84808	0	15.2796
Taurine	no	XOAAWQZATWQOTB-UHFFFAOYSA-N	Organic acids and derivatives	Organosulfonic acids and derivatives	negative	125.015	125.013	14.9202	9.47	10.2224	0.752424	yes	0	0	0	0	0	0	0	0	0	0	0	0	0	0	0	0	0	0	0	0	0	0	0	0	0	0	0	0	0	0	0	0	0	0	0	0	0
Trimethyl Glycine	no	KWIUHFFTVRNATP-UHFFFAOYSA-O	Organic acids and derivatives	Amino acids, peptides, and analogues	positive	117.079	117.079	3.90455	8.18	7.66469	0.515308	yes	0	0	0	0	0	0	0	0	0	0	0	0	0	6.90382	17.9493	0	0	0	0	0	0	0	0	0	26.9109	7.49808	0	0	0	0	0	8.27057	24.6528	6.99232	0	24.0991	0
Tyramine	no	DZGWFCGJZKJUFP-UHFFFAOYSA-N	Benzenoids	Phenethylamines	positive	137.084	137.084	2.48041	6.54	6.32189	0.218108	yes	2.1366	8.52422	0	14.1569	21.9295	29.6431	16.5306	27.9124	9.99128	39.598	24.3344	35.4618	0	0	0	0	12.5927	25.8585	19.117	21.3151	78.2046	5.64519	61.2143	4.21102	63.6311	28.33	0	40.1052	0	0	0	0	0	0	0	0	0
Udp-Glucose	no	HSCJRCZFDFQWRP-JZMIEXBBSA-N	Nucleosides, nucleotides, and analogues	Pyrimidine nucleotide sugars	negative	566.055	566.053	3.42165	11.19	11.361	0.171045	yes	11.6267	59.337	82.1215	21.4302	35.7258	45.4629	49.5628	42.7719	23.3771	37.9407	48.8311	23.5149	51.7324	89.7674	0.384308	45.5692	0	0.736797	3.2087	0	0	0	4.46937	11.1869	0	9.13565	10.8573	2.98632	0	0	0	9.40488	17.8854	11.9679	18.5972	10.9542	18.0741
Uridine	no	DRTQHJPVMGBUCF-XVFCMESISA-N	Nucleosides, nucleotides, and analogues	0	negative	244.07	244.069	3.72627	4.15	4.18371	0.0337072	yes	14.3136	0	1.38697	55.382	0	0	0	0	0	0	0	0	0	0	0	0	0	0	0	0	0	0	0	0	0	0	0	0	0	0	0	0	0	0	0	0	0
Vanillin	no	MWOOGOJBHIARFG-UHFFFAOYSA-N	Benzenoids	Methoxyphenols	negative	152.047	152.046	11.6752	1.04	0.945836	0.0941636	yes	44.3241	12.72	0	0	13.8225	0	3.32356	5.34269	0	0	0	0	0	0	0	0	0	0	0	0	0	0	0	0	0	0	0	0	0	0	0	0	0	0	0	0	0
[truncated: 52 more columns]

## Sheet: Table_S3
Exudate metabolite data
			Classyfire: chemical compound classification			mass			retention time				relative abundance (peak height)
name	Significantly different compound (p < 0.05)	inchi_key	superclass	subclass	mode detected	monoisotopic mass	mass detected	median ppm mass difference	RT peak in-house library	RT peak detected	RT difference	MSMS match	Brachy_MS_lab1	Brachy_MS_lab1.1	Brachy_MS_lab1.2	Brachy_MS_lab1.3	Brachy_MS_lab2	Brachy_MS_lab2.1	Brachy_MS_lab2.2	Brachy_MS_lab2.3	Brachy_MS_lab3	Brachy_MS_lab3.1	Brachy_MS_lab3.2	Brachy_MS_lab3.3	Brachy_MS_lab4	Brachy_MS_lab4.1	Brachy_MS_lab4.2	Brachy_MS_lab4.3	Brachy_noP_lab1	Brachy_noP_lab1.1	Brachy_noP_lab2	Brachy_noP_lab2.1	Brachy_noP_lab2.2	Brachy_noP_lab2.3	Brachy_noP_lab3	Brachy_noP_lab3.1	Brachy_noP_lab3.2	Brachy_noP_lab3.3	Brachy_noP_lab4	Brachy_noP_lab4.1	Brachy_noP_lab4.2	Brachy_noP_lab4.3	Brachy_soil_lab1	Brachy_soil_lab1.1	Brachy_soil_lab2	Brachy_soil_lab2.1	Brachy_soil_lab2.2	Brachy_soil_lab2.3	Brachy_soil_lab3
(R)-(-)-Mandelic Acid	yes	IWYDHOAUDWTVEP-SSDOTTSWSA-N	Benzenoids	0	negative	152.047	152.045	12.3368	1.93	1.71354	0.216464	yes	0	0	0	0	0	0	0	0	0	0	0	0	0	0	0	0	0	0	0	0	0	0	0	0	0	0	0	0	0	0	0	0	3.48385	10.2915	7.11275	6.10903	0
(S)-2-Hydroxybutanoic Acid	yes	AFENDNXGAFYKQO-VKHMYHEASA-N	Organic acids and derivatives	Alpha hydroxy acids and derivatives	negative	104.047	104.045	18.4175	5.03	5.53762	0.507623	yes	0	0	0	0	0.607466	0.596145	0	0	0	0	0	0	0	0.488867	0.44178	3.01707	6.31228	2.60235	0.509585	1.98357	0.396664	0.121183	0	0.0489503	0.597458	0	5.72464	1.12817	0	0.702065	0	0	5.0541	5.76755	0	2.21952	14.2169
1-Methyladenosine	yes	GFYLSDSUCHVORB-IOSLPCCCSA-N	Nucleosides, nucleotides, and analogues	0	positive	281.112	281.113	1.33061	2.26	1.82216	0.437841	yes	0	3.22884	5.84369	3.3777	3.89079	5.09792	3.83734	0	0	0	13.3431	3.55797	13.8545	10.2417	7.80316	3.11859	0	0	3.86318	0.538437	1.00578	28.0839	1.99344	0	0	1.45787	0	0	0	0	0	0	1.28434	9.04349	0	0	0
2-Hydroxyisobutyric Acid	yes	BWLBGMIXKSTLSX-UHFFFAOYSA-N	Organic acids and derivatives	Alpha hydroxy acids and derivatives	negative	104.047	104.045	18.5068	4.83	5.15266	0.322664	yes	2.52938	1.53233	0	0	7.92412	0.297503	0	0	0	0	0	0	0	1.62428	6.80773	14.3408	1.96636	21.3655	7.2646	2.53657	1.50739	4.64758	0	0.789381	0.64916	0.398751	36.8576	0	0	4.8493	0	0	29.8753	25.597	0	18.786	25.9493
2-Ketoglutaric Acid	yes	KPGXRSRHYNQIFN-UHFFFAOYSA-N	Organic acids and derivatives	Gamma-keto acids and derivatives	negative	189.985	189.983	12.922	10.75	10.5836	0.166407	yes	0.249063	0.0974091	0.538454	0.190767	0.416196	0.0729957	0.747704	0.598532	0.0844646	0.137358	0	0	1.69116	4.00417	2.79817	10.1413	0.13019	0.048186	0	0.197869	0.19516	0	0	0.154265	0.340099	0.0640132	0.597989	0.0590621	0.154428	0.395018	19.8201	15.5302	11.305	16.6469	15.104	2.82825	17.3415
2-Oxopentanoic Acid	yes	KDVFRMMRZOCFLS-UHFFFAOYSA-N	Organic acids and derivatives	Short-chain keto acids and derivatives	negative	116.047	116.045	17.4087	2.52	2.23418	0.285819	yes	1.31749	0	0	0.189373	0	0	0	0	0	0	0	0	0	1.76483	0.742623	2.58024	1.09428	0.129634	0	0.441374	0.291396	0.01673	0	0	0	0	1.15113	0.665178	0	0.700453	15.0611	0.498175	20.3844	17.8933	0.230235	18.004	19.9753
2,3-Dihydroxybenzoic Acid	yes	GLDQAMYCGOIJDV-UHFFFAOYSA-N	Benzenoids	Benzoic acids and derivatives	negative	154.027	154.025	11.4467	3.24	2.60573	0.634266	yes	1.91689	0	0.700296	0	0	0.72143	0.575468	0	0	0	0	0	3.45172	3.32284	0	2.07548	2.44918	0	0	3.39292	0.889726	0	0	1.53062	1.64185	1.83059	4.11461	0	5.42631	4.0886	10.2187	10.304	5.18797	6.1128	5.61914	3.32176	8.99418
2,5-Dihydroxybenzoic Acid	yes	WXTMDXOMEHJXQO-UHFFFAOYSA-N	Benzenoids	Benzoic acids and derivatives	negative	154.027	154.025	11.6553	4.67	5.09621	0.426211	yes	1.22063	0.667288	0.0724015	0	1.50062	0.871854	1.29088	0.0308244	0.00857611	0.649548	0	0	0.3132	7.83812	2.34048	14.796	0.359669	0.246237	0.187843	0.0819773	0	0.159836	0.599837	0.79212	0	0.376714	0.385068	0	0.17771	0.595378	5.84178	2.6506	7.80592	7.68092	6.41828	3.60967	6.61067
3-Carboxy-1-Methylpyridinium	yes	WWNNZCOKKKDOPX-UHFFFAOYSA-O	Organoheterocyclic compounds	Pyridinecarboxylic acids and derivatives	positive	137.048	137.048	3.01385	8.63	8.18937	0.440633	yes	0	0	0	0	24.8571	46.2715	0.783946	0	8.52182	66.1214	7.51719	1.11545	0	0	0	0	47.414	0	9.32326	0	1.95237	0	0	0.815067	0	2.72847	0	0	0	0	0	0	0	0	0	0	12.5505
3-Dehydroshikimate	yes	SLWWJZMPHJJOPH-PHDIDXHHSA-N	Organic oxygen compounds	Carbonyl compounds	negative	172.037	172.035	10.1205	8.63	9.28288	0.65288	yes	9.43771	14.0756	5.47558	3.73027	4.79519	3.91997	4.5665	3.57858	0.848723	84.9831	14.4342	5.13597	7.04536	8.39047	8.25013	58.1514	8.93328	9.93941	6.00685	7.5798	2.42542	0	6.44001	6.47237	5.57691	22.134	8.04793	10.3643	3.96105	5.14335	11.4631	11.8555	8.02288	7.38805	11.0286	1.0746	14.2358
3-Hydroxy-3-Methylglutarate	yes	NPOAOTPXWNWTSH-UHFFFAOYSA-N	Lipids and lipid-like molecules	Fatty acids and conjugates	negative	162.053	162.051	11.3018	10.12	10.6413	0.521298	yes	6.59142	2.11313	5.82346	1.75564	5.10943	0.596899	4.71282	2.98417	0	0	0	0	22.7229	7.29364	9.63263	54.301	8.58423	5.30307	0.712978	5.64048	1.90686	0	2.45855	0.490822	4.73319	0.204142	17.3868	8.08506	8.16605	11.0648	36.0348	31.7459	29.1936	14.1554	25.3764	2.83056	22.4144
3-Methyl-2-Oxovaleric Acid	yes	JVQYSWDUAOAHFM-UHFFFAOYSA-N	Organic acids and derivatives	Short-chain keto acids and derivatives	negative	130.063	130.061	15.1047	1.94	2.6709	0.730902	yes	0	0	0	0	0	0	0	0	0	0	0	0	0.772295	0	0	0.554164	1.53907	2.8107	0	0	0	0	0	0	0	0	1.31147	2.07913	0	0	8.27788	9.93448	8.30321	12.539	9.13365	9.86992	0
3-Methylglutaric Acid	yes	XJMMNTGIMDZPMU-UHFFFAOYSA-N	Lipids and lipid-like molecules	Fatty acids and conjugates	negative	146.058	146.056	12.9154	10.39	10.8816	0.49157	yes	3.04418	0	2.04281	0	0.754575	0	2.41303	2.85809	0	0	0	0	0.882349	1.96732	0	0	2.66041	0	0	2.78374	2.88155	0	4.12803	1.16264	5.55171	0.0660894	3.17478	0	1.17493	3.06201	10.7264	11.1836	16.0553	13.6691	11.5795	0	11.0146
3,4-Dihydroxybenzoic Acid	yes	YQUVCSBJEUQKSH-UHFFFAOYSA-N	Benzenoids	Benzoic acids and derivatives	negative	154.027	154.025	11.579	8.97	9.23386	0.263864	yes	0.183142	0.112105	0.0313357	0.0592956	0.0145332	0.118145	0.0857048	0.0682106	0	0	0	0	0.11042	0.948065	0.529641	5.21511	0.235097	0.447971	0.080462	0.187548	0.175002	0	0.134323	0.493909	0.310171	0.0937912	0.583789	0.918086	0.352719	0.670001	5.87141	5.29899	7.23177	5.65972	5.6034	1.22887	8.23269
4-Aminobutyric Acid	yes	BTCSSZJGUNDROE-UHFFFAOYSA-N	Organic acids and derivatives	Amino acids, peptides, and analogues	positive	103.063	103.064	7.01307	12.08	11.7454	0.334579	yes	0	0	0	0	8.88237	17.2229	0.469495	0	19.0386	38.1592	0.256567	0	0	0	0	0	40.7771	0	9.67693	1.21574	4.53951	17.5453	0	0	0	0	0	0	0	0	0	0	0	0	0	0	0
4-Hydroxybenzoic Acid	yes	FJKROLUGYXJWQN-UHFFFAOYSA-N	Benzenoids	Benzoic acids and derivatives	negative	138.032	138.03	14.0332	5.6	6.33634	0.736337	yes	0	0	0	0	0	0	0	0	0	0	0	0	0	4.65281	0.678592	6.45122	4.66248	0	1.95926	2.68029	1.47528	5.23441	1.22938	0	0.327516	0	9.38827	0	3.12306	6.88156	5.40486	0.485908	4.49609	6.11134	1.13999	6.75325	0
4-Methylumbelliferone	yes	HSHNITRMYYLLCV-UHFFFAOYSA-N	Phenylpropanoids and polyketides	Hydroxycoumarins	negative	176.047	176.045	10.9966	1.08	1.36928	0.289278	yes	0	0	0	0	0	0	0	0	0	0	0	0	0	0	0	0	0	0.443844	0	0.104496	0.0989698	0	0.742196	0	0.350286	0.0102492	1.18579	0.581096	0.471566	0.0689237	6.34342	4.10069	5.58547	7.93646	5.00691	14.7925	13.7928
4-Pyridoxic Acid	yes	HXACOUQIXZGNBF-UHFFFAOYSA-N	Organoheterocyclic compounds	Pyridinecarboxylic acids and derivatives	positive	183.053	183.054	4.39441	1.39	1.28562	0.104379	yes	0	1.62923	13.8377	8.85976	35.6099	11.6025	15.5037	0	0	0	0	0	24.3784	0.110883	0	0	0	0	5.77234	1.11072	10.7426	7.1811	38.7002	42.6674	22.0541	7.9886	0	0	0	0	0	0	14.9801	5.50736	0	0	0
5-Methylcytosine	yes	LRSASMSXMSNRBT-UHFFFAOYSA-N	Organoheterocyclic compounds	Pyrimidines and pyrimidine derivatives	positive	125.059	125.059	3.15809	4.45	4.13941	0.310588	yes	0	0.903446	0.697559	0	12.0878	8.90099	11.1147	0	4.69679	11.4407	8.60858	2.97078	5.47836	5.94469	4.73817	1.8947	5.75583	3.7185	22.5528	4.57077	13.2861	11.8774	5.20801	4.39999	0.286392	0.786375	0	0	0	0	0	0	3.34441	4.44609	0	0	1.10788
Adenine	yes	GFFGJBXGBJISGV-UHFFFAOYSA-N	Organoheterocyclic compounds	Purines and purine derivatives	positive	135.055	135.055	1.98526	3.03	2.52791	0.502093	yes	0	0.753592	11.7472	4.79566	0	5.31168	2.14896	0	4.1088	21.0736	17.6359	11.5244	0	9.97592	7.97137	4.69341	14.0235	0	11.5253	0	0.40989	32.19	0	0	0	0	0	0	0	0	0	0	2.46003	10.1812	0	0	0
Alpha-D-Glucose	yes	WQZGKKKJIJFFOK-DVKNGEFBSA-N	Organic oxygen compounds	Carbohydrates and carbohydrate conjugates	negative	180.063	180.062	7.64214	9.56	9.78849	0.228488	yes	30.1899	2.10928	24.4809	18.3918	3.21536	12.3178	25.1194	17.2063	0.954338	47.6084	1.25017	2.40329	27.1052	21.8603	4.56722	85.2348	48.2843	7.40836	2.35111	48.0435	25.5721	3.25103	6.01729	34.579	53.5859	45.4315	34.8509	5.82246	19.9271	43.7106	9.69784	12.3518	13.5981	11.5094	14.2782	2.08776	13.5375
Benzoic Acid	yes	WPYMKLBDIGXBTP-UHFFFAOYSA-N	Benzenoids	Benzoic acids and derivatives	negative	122.037	122.035	16.2377	2.78	2.33847	0.441525	yes	0	0	0	0	0	0	0	0	0	0	0	0	0	0	0	0	0	0.351134	0	0	0	0	0	0	0	0	0	0	0	0	24.911	5.31959	1.45947	30.1625	0.127707	5.87142	9.6443
Citric Acid	yes	KRKNYBCHXYNGOX-UHFFFAOYSA-N	Organic acids and derivatives	Tricarboxylic acids and derivatives	negative	214.009	214.007	9.03582	17.75	18.3081	0.558108	yes	4.95322	5.41271	4.69928	4.1162	0	0	2.70793	3.98186	0	0	0	0	1.47714	1.5136	0.461504	5.72411	2.15878	0.537851	0	1.84061	0.745618	0	0	5.18044	0	0.509143	2.61587	0	0.00436705	0	45.4476	32.0089	34.6062	16.8579	56.437	1.42351	97.3401
D-Glyceric Acid	yes	RBNPOMFGQQGHHO-UWTATZPHSA-N	Organic oxygen compounds	Carbohydrates and carbohydrate conjugates	negative	106.027	106.025	17.4189	8.64	9.41198	0.771984	yes	0.151251	0.0714602	0	0.0792194	0.663735	0.146202	0	0	0.137846	0	0	0.0241166	0	0.942893	0.847602	18.779	1.20134	1.14185	0.430657	1.72099	1.03253	0	1.00096	0.172104	2.731	0.107073	3.94702	1.96493	0	2.85741	0	0	4.30119	4.05707	0	0.364251	8.5349
D-Mannitol	yes	FBPFZTCFMRRESA-KVTDHHQDSA-N	Organic oxygen compounds	Carbohydrates and carbohydrate conjugates	negative	204.061	204.059	9.88918	8.19	7.8394	0.350595	yes	0.021626	0.0489954	0	0.0119737	0.0019232	0.0379948	0	0	0	0	0	0	0.244136	0.0113112	0.11889	0.352745	0.0407898	0.0959761	0	0	0	0	0	0	0	0	0.421377	0.360347	0.232482	0.227594	9.35181	12.5561	10.2313	10.6082	13.5734	20.6057	0
Dl-3-Aminoisobutyric Acid	yes	QCHPKSFMDHPSNR-UHFFFAOYSA-N	Organic acids and derivatives	Amino acids, peptides, and analogues	positive	103.063	103.064	6.95147	10.38	10.7734	0.393363	yes	0	0.0170735	0.181202	0.20869	0	0.156097	4.07486	0.275231	22.6439	41.7646	3.86193	0.339817	0.040635	0.606291	1.71108	0	44.3825	0	13.2823	4.55999	0	21.1507	0.434107	1.78957	0.297718	0	0.108905	0.45781	1.11145	0	0	0.414594	0	1.03405	0	0.0460025	2.66572
Dl-Leucine	yes	ROHFNLRQFUQHCH-UHFFFAOYSA-N	Organic acids and derivatives	Amino acids, peptides, and analogues	positive	131.095	131.095	2.97494	7.32	7.44688	0.126875	yes	0	0	0	0	0	0	0	0	30.1124	97.6263	0	0	0	0	0	0	72.4654	0	3.04226	0.224516	0	0.866477	0	0	0	0	0	0	0	0	0	0.119175	0	0	0	0	2.66409
Gluconic Acid	yes	RGHNJXZEOKUKBD-SQOUGZDYSA-N	Organic oxygen compounds	Carbohydrates and carbohydrate conjugates	negative	196.058	196.057	8.43118	10.89	11.2797	0.389706	yes	2.29042	0.914858	2.63594	1.17893	2.621	0.716708	3.16251	0.699137	0.619603	0.579637	0.312534	0.352015	2.19488	2.84322	3.9389	13.967	0.979803	1.79433	0.378695	0.80922	0.258874	0	1.50706	0.181886	1.64224	0.133409	2.29891	2.84712	1.95204	4.79305	13.299	9.50238	10.497	5.59619	10.6381	2.37387	13.4383
Glutaric Acid	yes	JFCQEDHGNNZCLN-UHFFFAOYSA-N	Organic acids and derivatives	Dicarboxylic acids and derivatives	negative	132.042	132.04	14.9554	11.2	10.707	0.493007	yes	21.1225	22.4553	23.8956	14.0743	9.00129	1.77585	15.3507	6.8882	0	4.6562	6.88011	0.456155	11.1395	5.06695	12.0291	35.6586	19.4697	14.4202	2.5819	10.4776	6.48098	0	17.8509	0.217696	34.0927	0	32.3122	4.26693	14.1231	12.3828	21.5328	23.3436	18.6996	24.8078	23.6799	5.60333	17.4864
Histamine	yes	NTYJJOPFIAHURM-UHFFFAOYSA-N	Organic nitrogen compounds	Amines	positive	111.08	111.08	5.68824	14.3	14.1637	0.136349	yes	0	15.418	0	9.83033	0	0	0	0	0	0	0	0	3.96021	9.98178	9.80428	0	0	0	39.4113	35.5437	0	42.8586	30.6202	0	15.7177	0	0	0	0	0	0	0	0	0	0	0	0
Hypoxanthine	yes	FDGQSTZJBFJUBT-UHFFFAOYSA-N	Organoheterocyclic compounds	Purines and purine derivatives	positive	136.039	136.039	1.99077	4.21	3.82676	0.38324	yes	0	0	0	0	4.28197	2.1323	0.385899	0	19.3308	98.364	1.43713	2.34624	0	0.968782	0.746032	0.0437582	28.0879	0	5.13745	0	2.2946	3.66103	0	0	0	0	0	0	0	0	0	0	0.279071	1.62649	0	0	3.61167
Inosine	yes	UGQMRVRMYYASKQ-KQYNXXCUSA-N	Nucleosides, nucleotides, and analogues	0	negative	268.081	268.079	5.99539	5.94	6.32869	0.38869	yes	0	0.953573	0.475042	1.18252	1.30243	0.749814	0.795511	0.917888	0.572363	1.47314	0.90693	0.837706	0.750799	3.40573	1.05357	12.7558	1.81146	0.729474	0.943729	1.19048	0.755318	0.262075	1.03543	0	1.14136	1.01881	1.43898	0	0.287835	2.16513	4.65001	3.36952	6.03428	4.23888	4.38138	3.68937	6.00617
Kynurenic Acid	yes	HCZHHEIFKROPDY-UHFFFAOYSA-N	Organoheterocyclic compounds	Quinoline carboxylic acids	positive	189.043	189.043	1.75205	4.5	4.3595	0.140497	yes	0	0	0	0	0	0	0	0	1.29941	5.94279	0.663885	2.21053	0	0	0	0	2.70416	0	5.07924	2.70482	0	1.75412	0	0	0	0	0	0	0	0	0	0	0	0	0	0	1.35085
L-2-Aminoadipic Acid	yes	OYIFNHCXNCRBQI-BYPYZUCNSA-N	Organic acids and derivatives	Amino acids, peptides, and analogues	positive	161.069	161.069	2.62068	12	11.6282	0.371785	yes	0	0	0	0	0	0	0	0	0.709505	4.13189	0	0	0	0	0	0	10.2323	0	7.29391	0.744187	1.4938	0	0	0	0	0	0	0	0	0	0	0	0	0	0	0	0.882465
L-Arabitol	yes	HEBKCHPVOIAQTA-IMJSIDKUSA-N	Organic oxygen compounds	Carbohydrates and carbohydrate conjugates	negative	174.05	174.048	12.6699	6.55	6.10315	0.446848	yes	0.288099	0.236616	0.295528	0.164601	0.348669	0.246846	0.151812	0.225793	0.209733	0.229103	0.0532508	0.0590868	0.264613	1.38266	0.140558	1.12945	0.3514	0.395395	0.137011	0.201557	0.17617	0.0800005	0.104281	0.0461682	0.288412	0.384302	1.51824	0.337857	0.181369	0.622445	6.1586	4.95371	26.2325	12.1069	6.39857	5.9067	5.25585
L-Arginine	yes	ODKSFYDXXFIFQN-BYPYZUCNSA-N	Organic acids and derivatives	Amino acids, peptides, and analogues	positive	174.112	174.112	1.90805	19.18	19.58	0.399961	yes	0	0	0	0	1.38931	6.22711	0.552857	0	0.474686	6.26731	0	0	0	0	0	0	2.67819	0	3.5463	1.43673	1.72618	5.49708	0.393521	0	0.409471	0.373268	0	0	0	0	0	0	0	0	0	0	0
L-Asparagine	yes	DCXYFEDJOCDNAF-REOHCLBHSA-N	Organic acids and derivatives	Amino acids, peptides, and analogues	positive	132.053	132.054	6.5192	11.19	11.7683	0.578303	yes	0	0	0	0	0	1.45163	1.85407	0	0	0	0	0	0	0	0	0	0	0	2.86323	0	0.291647	0	1.36782	0	0.475307	0	0	0	0	0	0	0	0	0	0	0	0
L-Glutamine	yes	ZDXPYRJPNDTMRX-VKHMYHEASA-N	Organic acids and derivatives	Amino acids, peptides, and analogues	positive	146.069	146.069	2.56137	11.14	10.8034	0.336646	yes	0	0	0	0	0	8.57092	1.55049	0	0	0	0	0	0	0	0	0	0	0	7.39136	2.47402	3.87151	4.18142	1.78019	0	0.731518	0	0	0	0	0	0	0	0	0	0	0	0
L-Gulonolactone	yes	SXZYCXMUPBBULW-SKNVOMKLSA-N	Organoheterocyclic compounds	Gamma butyrolactones	negative	200.03	200.028	10.6534	5.68	5.06488	0.615115	yes	25.5169	15.268	6.4269	2.46478	35.4446	2.2799	10.5552	11.5945	10.7484	12.5473	10.0006	8.82692	3.6071	11.0537	9.70962	3.32326	10.7917	4.93043	2.20689	8.9983	1.98491	1.81352	4.95155	1.96372	1.73109	3.2739	7.39775	7.37171	4.95296	5.10659	2.15055	1.6774	3.67437	3.93081	3.04722	1.95846	3.87103
L-Histidinol	yes	ZQISRDCJNBUVMM-YFKPBYRVSA-N	Organic nitrogen compounds	Amines	positive	141.09	141.091	2.39354	13.29	13.4225	0.132514	yes	0	8.06542	0.287773	0.00462354	0	2.98629	1.23415	0	0	0	2.88453	1.58444	0	0.0987651	3.22074	0.918219	0	1.00225	10.6948	1.59978	10.2255	7.89479	4.95179	0.532439	0	0	0	0.341922	0.554677	0	0	0	3.80496	0.690686	0	0.507873	0
L-Lysine	yes	KDXKERNSBIXSRK-YFKPBYRVSA-N	Organic acids and derivatives	Amino acids, peptides, and analogues	positive	146.106	146.106	1.89495	19.39	19.8459	0.455876	yes	0	0	0	0	2.7769	7.72432	0.66614	0	0.764627	15.2619	0	0	0	0	0	0	4.12201	0	5.63483	1.74835	3.0434	7.23649	0.0848656	0	0	0.0352246	0	0	0	0	0	0	0	0	0	0	0
L-Methionine	yes	FFEARJCKVFRZRR-BYPYZUCNSA-N	Organic acids and derivatives	Amino acids, peptides, and analogues	positive	149.051	149.048	17.1297	7.88	7.55203	0.327969	yes	0	1.12543	0.714824	3.2961	0	0	0	0	0	0	0	0	0	0	0	0	5.5797	0	0	0	0.449203	0.733633	0	0	0.927622	0.452957	0	0	0	0	0	0	0	0	0	0	0
L-Phenylalanine	yes	COLNVLDHVKWLRT-QMMMGPOBSA-N	Organic acids and derivatives	Amino acids, peptides, and analogues	positive	165.079	165.079	1.63083	7.07	6.81143	0.258571	yes	0	0	0	0	8.72316	2.08232	0.0460563	0	15.4091	79.8362	0	0.987955	0	0	0	0	55.9248	0	7.23031	0	3.57182	0.858372	0	0.0641214	0	1.67602	0	0	0	0	0	1.64488	0	0	0	0	10.6368
L-Proline	yes	ONIBWKKTOPOVIA-BYPYZUCNSA-N	Organic acids and derivatives	Amino acids, peptides, and analogues	positive	115.063	115.064	7.77867	9.07	8.73842	0.331584	yes	0	0	0	0	0	0	0	0	1.66175	4.90134	0	0	0	0	0	0	3.7634	0	2.30553	0	0	0.160071	0	0	0	0	0	0	0	0	0	0	0	0	0	0	0
L-Pyroglutamic Acid	yes	ODHCTXKNWHHXJC-VKHMYHEASA-N	Organic acids and derivatives	Amino acids, peptides, and analogues	negative	129.043	129.041	14.972	8.44	7.9817	0.458305	yes	0.970161	0.372458	1.33871	0.215143	0.449087	0.227759	0.229358	0.427852	0.107357	0.0171944	0.054021	0.065171	2.83548	2.98369	3.13304	96.1269	4.87748	10.5296	0.482029	0.958764	1.30048	0.148818	0.774624	0.208474	0.797	0.0426258	4.43305	4.84498	1.03931	1.40585	11.9366	12.8175	6.43069	8.45044	11.2805	4.93092	14.9399
L-Threonic Acid	yes	JPIJQSOTBSSVTP-STHAYSLISA-N	Organic oxygen compounds	Carbohydrates and carbohydrate conjugates	negative	136.037	136.035	14.3054	9.58	10.6221	1.04211	yes	4.01663	1.75324	6.94278	2.26766	10.8031	2.10508	7.82999	3.70757	3.61072	0.186985	0.122535	0.284034	20.3629	11.6682	21.0837	65.2801	21.3918	23.1836	11.7348	27.5507	8.34575	0.347375	37.2313	0.204447	51.6462	0.706287	15.3291	19.6261	7.80628	46.3752	16.9064	16.1947	14.7236	10.8156	21.3035	4.29662	17.2055
L-Threonine	yes	AYFVYJQAPQTCCC-GBXIJSLDSA-N	Organic acids and derivatives	Amino acids, peptides, and analogues	positive	119.058	119.059	4.65371	10.5	10.6174	0.117416	yes	0	0	0	0	0	1.21697	0.102197	0	1.31973	6.93534	0.317664	0.00833212	0.0775841	0	0	0.00967898	5.94046	0	1.82383	0.031965	1.74133	0.595051	0.177308	2.57365	0	0	0	0	0	0	0	0	0	0	0	0	0
L-Tryptophan	yes	QIVBCDIJIAJPQS-VIFPVBQESA-N	Organoheterocyclic compounds	Indolyl carboxylic acids and derivatives	positive	204.09	204.09	1.47903	7.53	7.13867	0.391326	yes	0	0	0	0	0.580821	4.99317	2.59654	0	0	0.0842953	7.96208	0.248726	1.25074	0.804393	0.398245	0.573109	0.213681	0	3.75088	1.2565	2.46038	6.08872	0.665454	0	0.83289	0	0	0	0	0	0	0	0.0234371	1.4722	0	0	0
L-Valine	yes	KZSNJWFQEVHDMF-BYPYZUCNSA-N	Organic acids and derivatives	Amino acids, peptides, and analogues	positive	117.079	117.08	4.24058	8.38	7.93034	0.449656	yes	0	0	0	0	0	2.78478	0.0212736	0	37.0659	97.0603	1.41118	0.663533	0	0.732856	0	4.0476	67.49	0	1.18287	0	0	5.44335	0	0	0	0	9.5639	1.59728	0	0	0	0	0	0	0	0	9.15258
Lumazine	yes	UYEUUXMDVNYCAM-UHFFFAOYSA-N	Organoheterocyclic compounds	0	negative	207.997	207.996	7.49313	1.98	1.58198	0.398024	yes	2.28895	0	2.09327	1.61937	4.54746	2.80286	5.20641	0.491825	0	31.5173	2.98652	0.0300118	0.172513	0	0.23002	1.25632	0	0	0.252738	0	0.311472	0	0	0	0	0	0	0	0	0	0.213022	1.19533	4.81246	4.50169	4.27409	2.89611	4.28344
Maleic Acid	yes	VZCYOOQTPOCHFL-UPHRSURJSA-N	Organic acids and derivatives	Dicarboxylic acids and derivatives	negative	116.011	116.009	17.1315	1.62	1.96469	0.344685	yes	0	0	0	0	0	0	0	0	0	0	0	0	0	3.6979	1.77765	0.920914	7.15946	7.28509	0	0	0	0	4.72385	0	2.3864	0	1.49382	3.66311	0	0.863371	0	0	17.9654	25.7473	0	72.5939	29.3923
Malic Acid	yes	BJEPYKJPYRNKOW-UHFFFAOYSA-N	Organic acids and derivatives	Beta hydroxy acids and derivatives	negative	134.022	134.02	14.3483	11.53	11.9369	0.406937	yes	2.96324	14.1299	0.133933	5.15829	0.107422	0	0.136569	0.191739	0	0	0	0	0.366613	1.40996	1.26142	41.1592	0.0618702	0.084214	0	0.0735803	0.0127023	0	0.0258822	0	0.00290875	0.0132413	0.00402454	0.0711889	0.0916503	0.0523746	63.7275	17.212	42.5402	27.6352	51.873	16.4456	38.5765
Malonic Acid	yes	OFOBLEOULBTSOW-UHFFFAOYSA-N	Organic acids and derivatives	Dicarboxylic acids and derivatives	negative	104.011	104.009	18.7027	9.16	9.79812	0.638122	yes	0	0	0	0	0	0	0	0	0	0	0	0	0	1.81489	2.35149	8.78066	22.9192	24.5991	1.85782	10.4802	4.64538	0	0	0	0	0	30.6764	23.4505	0	14.5719	0	0	17.5738	11.8701	0	0	0
Meso-Erythritol	yes	UNXHWFMMPAWVPI-ZXZARUISSA-N	Organic oxygen compounds	Carbohydrates and carbohydrate conjugates	negative	122.058	122.056	16.0262	4.47	4.90653	0.436533	yes	2.36395	1.30711	1.67761	1.18286	0.117404	0.494633	1.49121	0.88204	0.641506	0.381938	0.445448	0.524316	0.320992	1.65459	0.100961	1.67243	2.92738	0.208932	0.105278	1.57955	0	0	0	0.504463	0.819725	1.21312	0.206348	0.593285	0.129455	0.0504107	24.7134	19.4758	22.9466	30.7479	21.4411	26.457	29.3158
N-Acetyl-D-Glucosamine	yes	OVRNDRQMDRJTHS-RTRLPJTCSA-N	Organic oxygen compounds	Carbohydrates and carbohydrate conjugates	negative	221.09	221.089	5.73944	6.6	6.99241	0.392406	yes	14.5311	6.01087	3.56812	3.31315	10.0852	11.3146	4.3126	3.8437	3.72938	22.6529	2.75399	3.81071	18.2161	12.6372	11.0898	48.9745	5.74493	12.0443	7.484	16.5973	10.4342	5.04672	3.61445	3.35392	13.6419	6.42349	19.6217	9.69053	6.4297	22.9861	8.41298	19.1304	40.1666	26.7563	16.9213	21.1665	14.0907
N-Acetyl-D-Mannosamine	yes	OVRNDRQMDRJTHS-ZTVVOAFPSA-N	Organic oxygen compounds	Carbohydrates and carbohydrate conjugates	positive	243.072	243.072	1.36191	6.86	7.22044	0.360438	yes	0	0	0	0	18.103	5.55301	0	0	0	0	0	0	0	0	0	0	27.4084	0	2.65169	0	8.61579	0	0	0	0	0	20.5916	4.34135	0	0	0	0	0	0	0	0	3.80406
N-Acetyl-L-Aspartic Acid	yes	OTCCIMWXFLJLIA-BYPYZUCNSA-N	Organic acids and derivatives	Amino acids, peptides, and analogues	negative	175.048	175.046	8.98192	10.94	11.3281	0.388119	yes	0.206599	1.45881	0.295145	1.26086	0	0	0	0	0	0	1.3745	0.0169365	0.420743	0.119659	0.348518	3.27809	1.25711	0	0	0	0	0	0.425341	0	0.469369	0	2.18653	1.28926	0.348105	0.540625	14.0874	11.8101	13.0514	10.0696	9.73845	0.411822	12.3017
N-Acetyl-L-Glutamic Acid	yes	RFMMMVDNIPUKGG-YFKPBYRVSA-N	Organic acids and derivatives	Amino acids, peptides, and analogues	negative	189.064	189.062	10.6128	10.96	10.5778	0.382188	yes	0.876613	0.702294	4.42129	1.5894	0.86929	0	2.78276	1.84054	0	0.23007	0.138309	0	6.94587	4.25584	4.54496	32.7232	4.58556	0.493745	0	1.44758	1.1638	0	0	0.404106	2.41017	0.164161	9.62724	3.72774	4.00107	3.81477	20.683	13.6101	16.8056	11.9872	12.1798	0.93709	13.1694
N-Acetyl-L-Phenylalanine	yes	CBQJSKKFNMDLON-JTQLQIEISA-N	Organic acids and derivatives	Amino acids, peptides, and analogues	negative	207.09	207.088	5.98703	4.76	4.37821	0.381789	yes	2.333	1.29663	0.0139155	0	0	0	0	0	0	0	0	0	0	2.5983	3.64893	3.24597	4.84703	0.756685	0.0162708	1.77969	1.01258	0	0	0	0	0	0	0	0	0	36.236	15.0089	22.4877	16.5516	11.7206	16.5137	17.4894
N-Formylglycine	yes	UGJBHEZMOKVTIM-UHFFFAOYSA-N	Organic acids and derivatives	Amino acids, peptides, and analogues	negative	103.027	103.025	18.4676	8.35	8.65929	0.309293	yes	0	0	0	0	0	0	0	0	0	0	0	0	0	0	0	0	0	0	0	0	0	0	0	0	0	0	21.2776	7.93398	0	0	0	0	0	0	0	0	0
N-Methyl-L-Glutamic Acid	yes	XLBVNMSMFQMKEY-BYPYZUCNSA-N	Organic acids and derivatives	Amino acids, peptides, and analogues	positive	161.069	161.069	2.20957	10.67	11.3309	0.660875	yes	0	0.123872	0.0728202	0.331732	0	0	0.938804	0.0806132	2.13861	6.32632	0.763441	0	0.487112	0.514107	0.274521	0.0624264	11.2204	0	8.28208	1.73236	0.182243	0.984556	0.769392	1.13846	0.698633	0	0.172363	0.0648095	0	0.0551564	0	0.58126	0.0216764	0.483271	0	0	1.87063
Octanedioic Acid	yes	TYFQFVWCELRYAO-UHFFFAOYSA-N	Lipids and lipid-like molecules	Fatty acids and conjugates	negative	218.053	218.051	10.9146	9.67	9.16804	0.501957	yes	0	0	0	0	0	0	0	0	0	0	0	0	0	0	0	0	1.58577	0.373023	0	3.21088	3.97717	0	7.21816	0	12.7642	0	1.04891	0	0	1.45063	9.44806	11.5317	12.7917	7.34281	9.81199	0.730256	0
Orotic Acid	yes	PXQPEWDEAKTCGB-UHFFFAOYSA-N	Organoheterocyclic compounds	Pyrimidines and pyrimidine derivatives	negative	156.017	156.015	12.082	6.51	7.0233	0.513301	yes	2.14378	2.65915	2.29238	0.550498	0	0	0	0	0	14.0466	0.846976	2.38749	1.48817	0	2.91984	12.4115	3.4217	3.06831	1.09625	0.99483	0	0	0.464696	27.7798	0	1.86028	4.78522	7.31462	0.972005	1.1008	18.4169	10.0406	4.28484	3.23299	15.5834	5.53343	23.0069
Pantothenic Acid	yes	GHOKWGTUZJEAQD-ZETCQYMHSA-N	Organic oxygen compounds	Alcohols and polyols	positive	219.111	219.111	2.07626	7.13	6.74752	0.38248	yes	0	0	0	0	0	0	0	0	0	0	0	0	0	0	0	0	0	0	0	0	0	0	0	0	0	0	0	0	0	0	0	0	0	0	0	0	0
Pectin	yes	AEMOLEFTQBMNLQ-DTEWXJGMSA-N	Organic oxygen compounds	Carbohydrates and carbohydrate conjugates	negative	194.043	194.041	8.71494	11.38	10.6517	0.728331	yes	10.2596	11.4963	7.62031	7.95408	8.02766	2.02587	6.62004	2.86598	2.41541	9.51152	5.06252	4.97734	15.3015	11.8133	12.6839	43.6854	15.0544	19.7401	6.02946	12.2524	3.93708	0.478202	17.7387	1.36756	18.3506	10.5106	11.5399	15.7406	12.435	17.9268	18.8179	20.1252	12.7111	11.3558	18.5734	5.24506	17.4437
Phenylacetaldehyde	yes	DTUQWGWMVIHBKE-UHFFFAOYSA-N	Benzenoids	Phenylacetaldehydes	negative	120.058	120.056	15.4	2.61	2.23829	0.371708	NA	32.2393	9.30883	30.3729	6.65102	0	0	0	0	0	0	0	0	0.764837	15.5061	0	14.1713	80.316	52.9785	28.2742	69.2671	55.4652	12.5622	43.7464	5.0973	86.8392	75.1786	72.4913	76.9491	29.6309	96.1426	2.73623	1.28433	6.27681	5.0053	3.36188	1.10888	8.07875
Phosphocholine	yes	YHHSONZFOIEMCP-UHFFFAOYSA-O	Organic nitrogen compounds	Quaternary ammonium salts	positive	183.066	183.067	4.697	17.33	16.9949	0.335101	yes	0	6.33875	2.20384	6.49864	0	0	0	0	0	0	0	0	0	0	0	0	0	0	0	0	0	0	0	0	0.253507	1.90179	0	0	0	0	0	0	0	0	0	0	0
Pimelic Acid	yes	WLJVNTCWHIRURA-UHFFFAOYSA-N	Lipids and lipid-like molecules	Fatty acids and conjugates	negative	160.074	160.072	11.7834	10.42	10.1019	0.318121	yes	0	0	0	0	0	0	0.181429	0.393777	0	0	0	0	0	9.40388	4.31567	26.0908	4.11845	0.336304	0	2.74471	2.39359	0	7.60892	0	10.8153	0	1.12923	0	0	3.2715	9.80092	14.0422	16.5738	12.2971	13.1312	0.110618	0
Pterin	yes	HNXQXTQTPAJEJL-UHFFFAOYSA-N	Organoheterocyclic compounds	Pterins and derivatives	positive	163.049	163.05	1.56823	5	4.41738	0.58262	yes	0	0	0	0	0	0	0	0	4.36328	98.3573	8.9274	2.77863	3.32978	0	0.434325	1.12616	30.4834	0	14.8295	0.802682	2.80704	5.17892	0	0	0	0	0	0	0	0	0	0	3.63387	1.16195	0	0	0
Sucrose	yes	CZMRCDWAGMRECN-UGDNZRGBSA-N	Organic oxygen compounds	Carbohydrates and carbohydrate conjugates	negative	342.116	342.115	4.62631	9.95	10.3361	0.386056	yes	11.1993	1.82854	12.0127	4.26507	6.26791	0.205285	1.34096	94.8894	0	2.58811	2.90419	14.7921	4.17174	0	5.00143	2.69072	10.8399	4.69342	0	0	0	0	6.96856	7.8755	1.05976	0	1.49268	1.7588	1.39073	6.18703	5.49175	5.95776	3.09304	2.17491	3.64064	0.161759	7.4523
Syringic Acid	yes	JMSVCTWVEWCHDZ-UHFFFAOYSA-N	Benzenoids	Benzoic acids and derivatives	negative	198.053	198.051	9.13673	4.07	4.51177	0.44177	yes	1.89764	0.146111	3.4618	0.0831554	0.0535274	2.37662	2.99202	0.565397	0.0189247	99.9557	0.0682331	0.223297	0.231868	4.94273	0.0680573	6.31372	0.992437	0.0207323	0	2.75849	0.167324	0.0471449	0.41938	1.00684	0.845475	2.66454	0.710319	0.029971	0.180588	0.381929	11.2261	6.49866	5.56837	6.6466	5.32913	4.85115	6.7254
Thymidine	yes	IQFYYKKMVGJFEH-XLPZGREQSA-N	Nucleosides, nucleotides, and analogues	Pyrimidine 2'-deoxyribonucleosides	negative	242.09	242.089	3.71991	2	1.64247	0.357526	yes	5.08269	1.87391	3.41317	1.52468	3.45732	4.85667	3.53387	2.71642	4.82456	43.4203	3.43525	4.11787	20.8474	22.3573	4.60534	99.8185	6.96169	7.07403	2.60311	5.40886	8.34022	3.43355	3.76736	12.1571	5.6179	10.4335	27.0954	6.42352	5.38384	18.4634	8.98401	15.633	22.847	21.5964	19.5169	10.1377	30.8319
Thymine	yes	RWQNBRDOKXIBIV-UHFFFAOYSA-N	Organoheterocyclic compounds	Pyrimidines and pyrimidine derivatives	negative	126.043	126.041	15.9911	1.69	1.8144	0.124398	yes	13.7672	7.31002	23.1078	3.69412	13.6534	7.32543	9.30704	4.628	14.1792	2.07794	7.69678	2.62834	9.48953	6.55881	3.24267	4.69776	17.34	12.0479	14.8208	24.729	12.362	7.03076	15.3302	0	19.5631	24.2613	15.8022	8.44166	7.10143	9.26497	0	0	0	0	0	0	2.61638
Uridine	yes	DRTQHJPVMGBUCF-XVFCMESISA-N	Nucleosides, nucleotides, and analogues	0	positive	244.07	244.07	2.53654	4.33	4.03779	0.292206	yes	0	0	0	0	0	13.1823	4.7865	0	0	4.27187	14.5792	14.387	11.3327	12.5314	7.1594	11.2115	0	0	9.87272	2.23965	4.54939	25.694	0	0	0	0	0	0	0	0	0	0	5.30379	10.0734	0	0	0
Xanthine	yes	LRFVTYWOQMYALW-UHFFFAOYSA-N	Organoheterocyclic compounds	Purines and purine derivatives	negative	152.033	152.032	12.0685	4.72	4.39607	0.323933	yes	3.17203	2.69674	1.19572	2.71538	1.70608	6.8022	1.6042	5.60003	1.9672	14.4576	1.95922	10.0466	2.12838	7.91645	7.89907	33.5962	0.950371	0.525352	0.400301	0.520594	0.0245032	0.10178	0.576316	0.634829	0.55531	0.963805	1.15519	0.802733	0.379329	1.8305	1.15308	2.08531	2.62612	3.38108	4.02614	2.2179	5.85368
2-Aminophenol	no	CDAWCLOXVUBKRW-UHFFFAOYSA-N	Benzenoids	Aniline and substituted anilines	positive	109.053	109.053	6.09432	1.39	1.45562	0.0656164	yes	0	0	0	0	0	95.4947	33.6897	0	0	18.0221	1.34098	12.9293	0	0	0	0	16.7247	0	9.88866	4.61089	41.0537	3.3226	2.0502	4.04862	0.710107	0	0	0	0	0	0	0	10.3955	4.14094	0	2.07658	0
2-Hydroxypyridine	no	UBQKCCHYAOITMY-UHFFFAOYSA-N	Organoheterocyclic compounds	Hydropyridines	positive	95.0371	95.0379	8.33106	1.7	1.40415	0.295849	yes	0	0	0	0	0	58.5939	48.8748	27.5767	25.5504	44.503	11.1826	13.2932	0	0	0.235273	2.57698	60.416	9.77312	50.9543	30.1164	88.2798	29.7198	16.4149	17.2878	3.76528	0	0	0	0	0	0	0	8.70037	9.54503	0	7.23893	3.15968
2'-Deoxycytidine	no	CKTSBUTUHBMZGZ-SHYZEUOFSA-N	Nucleosides, nucleotides, and analogues	Pyrimidine 2'-deoxyribonucleosides	positive	227.091	227.091	1.6169	5.45	5.01737	0.43263	yes	0	0	0	0	8.44104	1.44647	0	0	29.5417	95.4004	0	0	0	0	0	0	55.7408	0	25.0608	0	4.18714	0	0	0	0	0	46.5491	19.0826	0	0	0	11.1881	0	0	0	0	8.24031
2'-Deoxyguanosine	no	YKBGVTZYEHREMT-KVQBGUIXSA-N	Nucleosides, nucleotides, and analogues	Purine 2'-deoxyribonucleosides	positive	267.097	267.097	1.3718	6.34	5.91623	0.42377	yes	0	0	0	0	0	0	0	0	0	23.333	0	4.95182	0	0	0	0	0	0	37.3712	0	12.6898	3.21021	8.62694	35.9238	0	0	45.3696	40.2954	0	0	0	0	0	0	0	0	87.0803
3-(2-Methylaminoethyl)Indole	no	NCIKQJBVUNUXLW-UHFFFAOYSA-N	Organoheterocyclic compounds	Tryptamines and derivatives	positive	174.116	174.116	2.59158	5.99	5.35757	0.632426	yes	0	0	0	0	0.68176	99.1361	7.65757	0	0	0	0	0	0.796655	2.97001	0	5.49685	0	0	0	0	0	0	1.90823	2.98253	0	0	0	0	0	0	0	0	4.44811	0.419368	0	0	0
4-(2-Aminoethyl)-2-Methoxyphenol	no	DIVQKHQLANKJQO-UHFFFAOYSA-N	Benzenoids	Methoxyphenols	positive	167.095	167.095	2.05307	6.46	5.88047	0.579535	yes	0	0	0	0	42.8574	49.9285	18.9596	0	0	0	10.4154	19.6576	0	9.28345	11.4339	12.8246	0	0	25.3213	3.73307	58.6249	6.3602	20.8475	6.64868	0	0	0	0	0	0	0	0	10.2783	7.33746	0	0	0
4-Guanidinobutyric Acid	no	TUHVEAJXIMEOSA-UHFFFAOYSA-N	Organic acids and derivatives	Amino acids, peptides, and analogues	positive	145.085	145.085	2.19173	11.34	10.8932	0.44683	yes	0	0	0	0	5.68121	59.5627	50.1431	0	23.6814	83.6318	0.254061	10.7583	7.61387	18.4462	1.49355	0	49.8602	0	88.7894	36.5906	50.5416	46.071	10.9466	34.5369	1.75315	0	29.1041	1.34816	0	0	0	0.542114	6.5073	37.6367	0	0	14.3909
5-Aminovaleric Acid	no	JJMDCOVWQOJGCB-UHFFFAOYSA-N	Organic acids and derivatives	Amino acids, peptides, and analogues	positive	117.079	117.08	4.3904	12.42	12.2733	0.14672	yes	0	0	1.4053	1.83351	0.89015	1.98831	1.60519	0	7.6039	20.8432	0.766984	0.931621	1.5807	1.95226	0	0.276693	92.9268	0.163522	0	3.02592	1.18473	0.145956	0.781894	1.91348	1.18169	0	1.22488	0.735238	0.851772	0.615402	0	0.157032	0	0	0	0	6.85994
5'-Deoxyadenosine	no	XGYIMTFOTBMPFP-KQYNXXCUSA-N	Nucleosides, nucleotides, and analogues	0	positive	251.102	251.101	2.00142	2.11	2.48043	0.370434	yes	0	0	0	0	0	0	0	0	78.1408	90.5389	0	0	0	0	0	0	45.1026	0	0	0	0	0	0	0	0	0	59.6401	9.94801	0	0	0	24.5602	0	0	0	0	8.09346
Adenosine	no	OIRDTQYFTABQOQ-KQYNXXCUSA-N	Nucleosides, nucleotides, and analogues	0	positive	267.097	267.097	1.39284	3.61	3.14221	0.467789	yes	0	0.281996	1.52675	0	0.291438	0	0	0.0560214	45.0057	99.434	0.0579549	0.459579	0.193218	0.697371	0.154718	0.150129	53.098	0	1.05448	0	0.82241	0.456733	0	0	0	0	0	0	0	0	0	0	0	0	0	0	0
Adipic Acid	no	WNLRTRBMVRJNCN-UHFFFAOYSA-N	Lipids and lipid-like molecules	Fatty acids and conjugates	negative	190.022	190.019	12.9735	11.02	10.3275	0.692534	yes	3.04418	0	2.04281	0	0.754575	0	2.41303	2.85809	0	0	0	0	0.882349	1.96732	0	0	2.66041	0	0	2.78374	2.88155	0	4.12803	1.16264	5.55171	0.0660894	3.17478	0	1.17493	3.06201	10.7264	11.1836	16.0553	13.6691	11.5795	0	11.0146
Allantoin	no	POJWUDADGALRAB-UHFFFAOYSA-N	Organoheterocyclic compounds	Imidazoles	negative	202.008	202.005	14.2996	6.81	6.4848	0.325203	yes	5.57284	1.89122	2.79095	1.86225	1.20929	1.53767	1.80459	9.30285	13.5337	8.7092	10.6877	21.5716	2.64112	15.3617	4.735	99.8425	4.40324	11.204	0.50069	1.08878	1.35626	1.06009	5.31403	0.31473	0.592285	0.914861	10.8108	4.66589	3.12491	3.19485	0.0186203	0.101182	0.136283	0.266825	0.201578	0.117335	0
Anthranilic Acid	no	RWZYAGGXGHYGMB-UHFFFAOYSA-N	Benzenoids	Benzoic acids and derivatives	negative	137.048	137.046	14.654	3.07	2.88133	0.188665	yes	0.526208	9.54485	1.68464	0	7.99461	0	0.995915	0	6.39963	98.3106	4.06957	3.79112	2.04858	0.913389	6.55033	11.0749	3.926	40.3416	15.9722	3.6571	0	13.7051	24.9088	25.5112	1.0413	7.47121	4.17475	44.2587	1.73471	2.44962	14.9155	2.12505	3.08986	2.89659	1.69781	16.1848	3.71758
Choline	no	OEYIOHPDSNJKLS-UHFFFAOYSA-N	Organic nitrogen compounds	Quaternary ammonium salts	positive	103.1	103.1	6.80029	9.81	9.35055	0.459452	yes	0	0	0	0	3.20865	59.6146	0.396916	0	0	0	0	0	0	0	0	0	0	0	0	0	0	0	0	0.234399	0	4.20325	0	0	0	0	0	0	89.6295	1.62471	0	0	0
Cytidine	no	UHDGCWIWMRVCDJ-XVFCMESISA-N	Nucleosides, nucleotides, and analogues	0	positive	243.086	243.086	2.55976	6.58	6.17406	0.40594	yes	0	0	0	0	26.5885	64.6283	0	0	0	0	0	0	0	0	0	0	0	0	0.747214	0	38.104	0	0	18.4563	0	6.16572	0	0	0	0	0	0	0	0	0	0	0
Cytosine	no	OPTASPLRGRRNAP-UHFFFAOYSA-N	Organoheterocyclic compounds	Pyrimidines and pyrimidine derivatives	positive	111.043	111.044	5.83084	5.11	4.7698	0.340197	yes	0	0	0	0	4.58696	0.550565	0	0	31.5163	96.4327	0	0	0	0	0	0	42.1872	0	45.0678	0	7.14545	2.57568	0	0	0	0	27.5788	4.20878	0	0	0	4.97837	0	0	0	0	9.30953
D-Psicose	no	LKDRXBCSQODPBY-JDJSBBGDSA-N	Organic oxygen compounds	Carbohydrates and carbohydrate conjugates	negative	180.063	180.062	9.71279	5.52	6.17209	0.652094	yes	1.45265	1.23536	1.15944	8.81286	1.44822	8.29513	1.24002	1.17312	0.338128	2.68728	0.519345	0.375309	1.14984	0.88699	0.936823	99.985	3.82072	1.22239	0.218595	0.756446	6.64609	0.157054	0.314466	1.93624	10.0676	0.446737	13.3797	0.714562	0.821586	22.5169	0.140925	0.23713	2.45965	0.154147	0.229089	0.0819612	0.701356
D-Threo-Isocitric Acid	no	ODBLHEXUDAPZAU-ZAFYKAAXSA-N	Organic acids and derivatives	Tricarboxylic acids and derivatives	negative	214.009	214.007	9.04044	18.14	17.7841	0.355898	yes	4.95322	5.41271	4.69928	4.1162	0	0	2.70793	3.98186	0	0	0	0	1.47714	1.5136	0.461504	5.72411	2.15878	0.537851	0	1.84061	0.745618	0	0	5.18044	0	0.509143	2.61587	0	0.00436705	0	45.4476	32.0089	34.6062	16.8579	56.437	1.42351	97.3401
Diethanolamine	no	ZBCBWPMODOFKDW-UHFFFAOYSA-N	Organic nitrogen compounds	Amines	positive	105.079	105.08	6.07521	11.3	10.9558	0.344218	yes	0	0	0	0	0	0	0	0	0	0	0	0	0	0	0	0	78.3188	22.9046	0	0	0	0	0	23.7208	0	7.96838	28.665	10.6396	21.8907	0	0	0	7.33248	0	7.58879	7.51601	0
Ectoine	no	WQXNXVUDBPYKBA-YFKPBYRVSA-N	Organic acids and derivatives	Amino acids, peptides, and analogues	positive	142.074	142.075	2.18954	10.02	9.59074	0.429258	yes	0	0	0	0	0	0	0	0	34.028	96.0394	0	0	0	0	0	0	96.0943	0	0	0	0	0	0	0	0	0	25.1687	5.79684	0	0	0	9.85036	0	0	0	0	30.1212
Ethyl Hydrogen Malonate	no	HGINADPHJQTSKN-UHFFFAOYSA-N	Organic acids and derivatives	Dicarboxylic acids and derivatives	negative	132.042	132.04	14.9555	11.21	10.727	0.483007	yes	21.1225	22.4553	23.8956	14.0743	9.00129	1.77585	15.3507	6.8882	0	4.6562	6.88011	0.456155	11.1395	5.06695	12.0291	35.6586	19.4697	14.4202	2.5819	10.4776	6.48098	0	17.8509	0.217696	34.0927	0	32.3122	4.26693	14.1231	12.3828	21.5328	23.3436	18.6996	24.8078	23.6799	5.60333	17.4864
Ferulic Acid	no	KSEBMYQBYZTDHS-HWKANZROSA-N	Phenylpropanoids and polyketides	Hydroxycinnamic acids and derivatives	negative	194.058	194.056	8.31829	3.46	3.15043	0.30957	yes	0.583734	0	0.327028	0	0	0	0	0	0	0	0	0	0.346658	0	0	3.07622	2.72388	0	0	0.677666	0.350856	0	0	99.5806	0.802164	7.00732	0.616296	0	0.257218	1.37043	0.390035	0.482272	0.895207	0.453886	0.152045	0.121486	3.09324
Fumaric Acid	no	VZCYOOQTPOCHFL-OWOJBTEDSA-N	Organic acids and derivatives	Dicarboxylic acids and derivatives	negative	116.011	116.009	17.3614	11.3	10.666	0.633992	yes	0	0	0	0	0	0	0	0	0	0	0	0	0	2.35382	0.371012	34.9485	3.85742	6.24567	0.816788	3.24034	1.29726	0	2.38787	0	4.02824	0	3.80085	2.61376	0	2.88963	0	0	36.2286	19.6577	0	11.7608	0
Galactitol	no	FBPFZTCFMRRESA-GUCUJZIJSA-N	Organic oxygen compounds	Carbohydrates and carbohydrate conjugates	negative	204.061	204.059	9.88918	8.19	7.8394	0.350595	yes	0.021626	0.0489954	0	0.0119737	0.0019232	0.0379948	0	0	0	0	0	0	0.244136	0.0113112	0.11889	0.352745	0.0407898	0.0959761	0	0	0	0	0	0	0	0	0.421377	0.360347	0.232482	0.227594	9.35181	12.5561	10.2313	10.6082	13.5734	20.6057	0
Gamma-Butyrobetaine	no	JHPNVNIEXXLNTR-UHFFFAOYSA-O	Lipids and lipid-like molecules	Fatty acids and conjugates	positive	145.11	145.111	1.51215	13.46	13.2319	0.228119	yes	0	0	0	0	0	0	0	0	18.0791	39.168	0	0	0	0	0	0	94.1526	0	0	0	0	0	0	0	0	0	17.4129	11.0124	0	0	0	4.20917	0	0	0	0	18.0968
Glucuronic Acid	no	AEMOLEFTQBMNLQ-AQKNRBDQSA-N	Organic oxygen compounds	Carbohydrates and carbohydrate conjugates	negative	194.043	194.041	8.75807	10.92	10.4178	0.50224	yes	10.2596	11.4963	7.62031	7.95408	8.02766	2.02587	6.62004	2.86598	2.41541	9.51152	5.06252	4.97734	15.3015	11.8133	12.6839	43.6854	15.0544	19.7401	6.02946	12.2524	3.93708	0.478202	17.7387	1.36756	18.3506	10.5106	11.5399	15.7406	12.435	17.9268	46.9463	20.1252	13.3683	15.9559	18.5734	9.34862	18.8839
Glycerophosphocholine	no	SUHOQUVVVLNYQR-MRVPVSSYSA-O	Lipids and lipid-like molecules	Glycerophosphocholines	positive	257.103	257.103	1.25325	12.72	12.007	0.713028	yes	0	0	0.775044	4.51264	0	0	0	0	0	0	0	0	0	0	0	0	0	0	0	0	0	0	0	5.7697	0	3.66029	0	0	0	0	0	0	0	0	0	0	11.8528
Glycocyamine	no	BPMFZUMJYQTVII-UHFFFAOYSA-N	Organic acids and derivatives	Amino acids, peptides, and analogues	positive	117.054	117.054	5.38931	10.87	10.5337	0.336285	yes	0	0	0	0	0	0	0	0	19.9934	61.4791	0	0	0	0	0	0	99.1255	0	0.698431	0	0.132403	0	0	0	0	0	5.27111	1.25819	0	0	0	2.15486	0	0	0	0	8.35577
Guanidinosuccinic Acid	no	VVHOUVWJCQOYGG-REOHCLBHSA-N	Organic acids and derivatives	Amino acids, peptides, and analogues	negative	175.059	175.061	7.77607	11.86	11.0029	0.857145	yes	0	0	0	0	0	0	0	0	9.60027	0	0	22.4146	0	0	0	0	0	17.8809	0	0	0	0	0	0	0	0	0	0	0	0	13.742	0	0	0	0	0	0
Guanine	no	UYTPUPDQBNUYGX-UHFFFAOYSA-N	Organoheterocyclic compounds	Purines and purine derivatives	positive	151.049	151.05	2.14289	6.41	5.97573	0.434272	yes	0	0	0	0	11.9624	28.9171	0	0	27.6539	86.8269	12.5264	39.8401	0	0	7.99069	3.80612	6.69932	0	40.5373	0	24.5492	29.6822	0	0	0	0	0	0	0	0	0	0	3.45321	23.6103	0	0	0
Guanosine	no	NYHBQMYGNKIUIF-UUOKFMHZSA-N	Nucleosides, nucleotides, and analogues	0	positive	283.092	283.092	1.2695	7.5	7.07113	0.428869	yes	0	0	2.34194	4.60982	5.61631	14.943	5.51743	0	0.368348	1.82094	13.962	1.34881	17.5979	9.98882	3.08982	1.26068	1.35003	0	2.00936	0.630913	3.36724	28.8788	3.07071	0.440707	4.0396	2.18288	0	0	0	0	0	0	0.0988667	4.80455	0	0	0.702315
Imidazole-4-Acetic Acid	no	PRJKNHOMHKJCEJ-UHFFFAOYSA-N	Organoheterocyclic compounds	Imidazoles	positive	126.043	126.043	3.51252	10.1	9.80281	0.297194	yes	0	0	0	0	90.729	10.5577	2.74371	0	0	2.16856	2.41625	0	58.8946	59.6688	0	0	3.58178	0	20.1699	0	5.5908	2.29431	0	25.9626	0	9.59414	0	0	0	0	0	0	0	0	0	0	0
Isobutyraldehyde Oxime	no	SYJPAKDNFZLSMV-HWKANZROSA-N	Organic nitrogen compounds	Oximes	positive	87.0684	87.0693	9.92794	24.64	24.6285	0.0115498	yes	8.64022	0	5.75711	3.89761	0	9.82146	16.5691	0	0	0	0	0	20.8227	18.7968	0	0	24.5758	0	0	0.210036	4.90471	0	17.3344	22.1774	0.166815	0	0	9.67697	18.2732	5.068	0	0	10.5216	9.73146	0	6.91679	0
L-Allothreonine	no	AYFVYJQAPQTCCC-HRFVKAFMSA-N	Organic acids and derivatives	Amino acids, peptides, and analogues	positive	119.058	119.059	4.64689	10.48	10.5984	0.118358	yes	0	0	0	0	0	1.21697	0.102197	0	1.31973	6.93534	0.317664	0.00833212	0.0775841	0	0	0.00967898	5.94046	0	1.82383	0.031965	1.74133	0.595051	0.177308	2.57365	0	0	0	0	0	0	0	0	0	0	0	0	0
L-Aspartate	no	CKLJMWTZIZZHCS-REOHCLBHSA-N	Organic acids and derivatives	Amino acids, peptides, and analogues	negative	133.038	133.036	14.3824	12.03	11.7993	0.230713	yes	0.89727	2.22729	0.444585	0.62865	0	0	0	0	0	0	0	0	6.46309	5.43768	1.91934	98.0443	0.600833	0.358813	0	0.822798	0.36165	0	0.362153	0.936132	1.852	0.674402	2.81661	3.85342	2.54763	3.72472	2.30931	0.61435	0.907744	0	1.16322	0	0
L-Citrulline	no	RHGKLRLOHDJJDR-BYPYZUCNSA-N	Organic acids and derivatives	Amino acids, peptides, and analogues	positive	175.096	175.096	2.59155	11.94	11.6006	0.339371	yes	0	0	0	0	0	5.59857	1.09728	0.522586	11.5578	40.2817	1.09805	0	0	0	0	0	99.294	0	2.28161	0.145293	1.5533	0.509617	0.163373	0.27818	0	0	0	0	0	0	0	0.864406	0	0	0	0	2.90473
L-Glutamic Acid	no	WHUUTDBJXJRKMK-VKHMYHEASA-N	Organic acids and derivatives	Amino acids, peptides, and analogues	negative	147.053	147.051	13.1712	11.5	11.2879	0.212128	yes	0.788552	0.596632	0.593509	0.246281	0.11616	0.0378472	0.262166	1.19164	0.0796886	0.0646412	0.0285916	0.119241	1.11029	5.48632	2.74627	99.936	0.772571	2.33889	0.0397979	0.299971	1.3479	0	0.540089	0.327398	1.21719	0.0351762	2.53621	0.658714	0.655965	2.25004	0.777136	1.392	0.786188	0.516464	1.36951	0.186231	1.5501
L-Homoserine	no	UKAUYVFTDYCKQA-VKHMYHEASA-N	Organic acids and derivatives	Amino acids, peptides, and analogues	positive	119.058	119.059	4.66534	10.79	10.9267	0.136726	yes	0	0	0	0	0	0	0	0	1.15742	6.77302	0.155351	0	0	0	0	0	5.77815	0.324962	1.66152	0	1.57902	0.432738	0.0149954	2.41134	0	0	0	0	0	0	0	0	0	0	0	0	0
L-Isoleucine	no	AGPKZVBTJJNPAG-WHFBIAKZSA-N	Organic acids and derivatives	Amino acids, peptides, and analogues	positive	131.095	131.095	3.00144	7.61	7.43446	0.17554	yes	0	0	0	0	0	0	0	0	30.1124	97.6263	0	0	0	0	0	0	72.4654	0	3.04226	0.224516	0	0.866477	0	0	0	0	0	0	0	0	0	0.119175	0	0	0	0	2.66409
L-Norvaline	no	SNDPXSYFESPGGJ-BYPYZUCNSA-N	Organic acids and derivatives	Amino acids, peptides, and analogues	positive	117.079	117.08	4.23389	8.22	7.72345	0.496547	yes	0	0	0	0	0	2.78478	0.0212736	0	37.0659	97.0603	1.41118	0.663533	0	0.732856	0	4.0476	67.49	0	1.18287	0	0	5.44335	0	0	0	0	9.5639	1.59728	0	0	0	0	0	0	0	0	9.15258
L-Ornithine	no	AHLPHDHHMVZTML-BYPYZUCNSA-N	Organic acids and derivatives	Amino acids, peptides, and analogues	positive	132.09	132.09	2.54466	19.35	19.6321	0.282097	yes	0	0	6.73722	0.0964678	0	54.8539	1.36418	0	12.3769	89.3058	0	0	1.13521	0.112077	1.51766	0	65.07	0	18.4591	7.09528	7.7767	6.17736	4.31125	1.12679	0.7076	0	0	0	0	0	0	0	0	0	0	0	0
L-Pipecolic Acid	no	HXEACLLIILLPRG-YFKPBYRVSA-N	Organic acids and derivatives	Amino acids, peptides, and analogues	positive	129.079	129.079	2.95049	8.94	8.75359	0.186409	yes	0	0	0	0	0	0	0	0	33.9355	97.8878	1.67185	0	0	0	0	0	79.6799	0	1.84204	0	0.741557	1.61464	0	0	0	0	3.77645	0.202151	0	0	0	0.0723135	0	0	0	0	5.26672
Maltose	no	GUBGYTABKSRVRQ-QUYVBRFLSA-N	Organic oxygen compounds	Carbohydrates and carbohydrate conjugates	positive	364.098	364.099	1.61436	10.55	10.2226	0.327409	yes	0	0	0	0	0	0	0	0	19.2263	66.7876	0	0	0	0	0	0	82.3385	0	0	0	0	0	0	0	0	0	60.8656	28.4945	0	0	0	20.3154	0	0	0	0	48.0453
Methylthioadenosine	no	WUUGFSXJNOTRMR-IOSLPCCCSA-N	Nucleosides, nucleotides, and analogues	5'-deoxy-5'-thionucleosides	positive	297.09	297.09	1.47183	1.94	1.59962	0.340384	yes	0	0	0	0	0	10.6234	21.4916	0	6.2548	0	0.105317	0	60.2808	28.4962	34.5212	21.9521	0	0	9.13712	7.09706	21.8794	41.0567	48.5955	31.6166	20.0716	0	0	0	0	0	0	0	0	0	0	0	0
N-(4-Aminobutyl)Acetamide	no	KLZGKIDSEJWEDW-UHFFFAOYSA-N	Organic acids and derivatives	Carboximidic acids	positive	130.111	130.111	3.31584	10.92	11.0939	0.173862	yes	0	0	0	0	86.8176	90.6759	0	0	0	6.36227	0	38.4607	0	0	0	0	1.39833	0	0	0	0	0	0	11.2191	0	9.71646	0	0	0	0	0	0	0	0	0	0	0
N-Alpha-Acetyl-L-Asparagine	no	HXFOXFJUNFFYMO-BYPYZUCNSA-N	Organic acids and derivatives	Amino acids, peptides, and analogues	negative	174.064	174.062	10.5259	8.94	8.3419	0.598098	yes	0	0	0	0	0	0	0	0	0	0	0	0	0	0	0	0	1.72722	0.462236	0	0	0	0	0	0	0	0	34.2753	82.7401	7.18074	0	0	0	0	0	0	0	0
Nalpha-Acetyl-L-Lysine	no	VEYYWZRYIYDQJM-ZETCQYMHSA-N	Organic acids and derivatives	Amino acids, peptides, and analogues	positive	188.116	188.116	1.80589	12	11.6723	0.327668	yes	0	0	0	0	0	0	0	0	18.4087	82.0186	0	0.353477	0	0	0	0	93.4499	0	0	0	0	0	0.0548419	4.23527	0	0	8.71663	6.61885	0	0	0	2.86431	0	0	0	0	10.4842
Nicotinamide	no	DFPAKSUCGFBDDF-UHFFFAOYSA-N	Organoheterocyclic compounds	Pyridinecarboxylic acids and derivatives	positive	122.048	122.048	3.4954	1.62	1.5397	0.080296	yes	0	13.9822	29.9636	1.77738	0	0	0	0	0	7.17546	15.0924	64.3192	0	0	3.09196	22.0669	10.7536	0	29.0112	2.77754	29.1172	20.3398	0	11.5687	1.59763	3.62903	0	0	0	0	0	0	23.6224	8.31912	0	0	0
Nicotinic Acid	no	PVNIIMVLHYAWGP-UHFFFAOYSA-N	Organoheterocyclic compounds	Pyridinecarboxylic acids and derivatives	positive	123.032	123.033	4.69971	5.84	5.57709	0.262911	yes	0	0	0	0	0	7.58529	2.02718	0	4.47116	96.3165	3.94994	1.28842	0	0	2.63174	6.17257	30.2225	0	12.6372	1.03789	2.19895	7.25153	0	0	0	0	0	0	0	0	0	6.209	0	0	0	0	32.7471
O-Acetyl-L-Serine	no	VZXPDPZARILFQX-BYPYZUCNSA-N	Organic acids and derivatives	Amino acids, peptides, and analogues	negative	147.053	147.051	13.5041	8.43	7.95658	0.473418	yes	0.395463	0.255422	5.35381	0.358538	6.70874	6.53735	14.1721	3.51587	1.85668	0.336658	0.341704	0	15.7671	9.35116	30.4961	99.6863	26.0025	18.5676	1.59537	5.86116	1.69173	0.653069	2.74534	0.294106	2.45472	0.0149717	10.8401	7.1449	4.59084	3.198	11.9726	13.15	2.05719	3.65364	8.01181	1.30441	8.53486
Phenethylamine	no	BHHGXPLMPWCGHP-UHFFFAOYSA-N	Benzenoids	Phenethylamines	positive	121.089	121.09	4.41358	5.96	5.60376	0.356243	yes	0	4.09349	8.60262	0.610592	26.1499	64.1877	0	0	0	0	0	0	0	0	0	0	0	0	0	0	0	0	5.82423	4.77097	0	5.50413	0	0	0	0	0	0	0	0	0	0	0
Pyridoxine	no	LXNHXLLTXMVWPM-UHFFFAOYSA-N	Organoheterocyclic compounds	Pyridoxines	positive	169.074	169.074	1.65305	2.19	2.36558	0.175583	yes	0	0	0	0	8.65843	51.578	73.6328	0	6.76282	18.8302	0.0995591	3.86734	4.18815	16.2466	19.3598	2.24818	9.11885	0	41.8244	15.5544	12.6137	35.2642	56.024	22.5895	14.826	1.01366	0	0	0	0	0	0	1.1479	43.0757	0	0	0
Quinic Acid	no	AAWZDTNXLSGCEK-LNVDRNJUSA-N	Organic oxygen compounds	Alcohols and polyols	negative	214.045	214.043	8.85926	9.28	10.1413	0.861274	yes	17.844	9.8795	14.1752	7.66174	6.32134	3.80157	14.3605	4.91598	2.97638	48.1049	5.69468	5.14921	6.01899	15.4771	10.7053	99.865	4.49907	4.64384	3.40284	6.4992	1.93093	0.113033	8.23428	3.91369	8.31203	4.93286	3.89473	5.93621	1.91015	13.8184	9.59323	10.4921	8.95636	6.7428	13.1905	1.55797	12.3198
Quinoline-4-Carboxylic Acid	no	VQMSRUREDGBWKT-UHFFFAOYSA-N	Organoheterocyclic compounds	Quinoline carboxylic acids	positive	173.048	173.048	1.97189	4.37	4.77204	0.402042	yes	0	0	0	0	3.07091	0	16.3171	0	0.779101	21.5834	0.17236	1.33022	98.8871	0.446951	2.80639	2.18716	0.350266	0	2.53866	0.723312	0	0.53274	0	0	0	0	0	0	0	0	0	0	0.267549	1.73846	0	0	0
Riboflavin	no	AUNGANRZJHBGPY-SCRDCRAPSA-N	Organoheterocyclic compounds	Alloxazines and isoalloxazines	positive	376.138	376.136	6.97598	4.62	4.3689	0.251104	yes	0	0	0	0	0	0	0	0	7.31574	99.3286	0	0	0	0	0	0	50.697	0	0	0	0	0	0	0	0	0	1.33473	0.409249	0	0	0	0.899845	0	0	0	0	4.23378
Salicylate	no	YGSDEFSMJLZEOE-UHFFFAOYSA-N	Benzenoids	Benzoic acids and derivatives	negative	138.032	138.03	13.7138	1.58	1.32867	0.251332	yes	0	0	0	0	0	0	0	0	0	0	0	0	0	0	0	0	0	0	0	0	0	0	0	0	0	0	37.5409	0	0	10.5274	0	0	18.6532	8.24054	9.98239	0	0
Serotonin	no	QZAYGJVTTNCVMB-UHFFFAOYSA-N	Organoheterocyclic compounds	Tryptamines and derivatives	positive	176.095	176.095	2.30576	8.01	7.28733	0.72267	yes	0	0	0	0	2.24842	95.1663	3.30892	0	0	0	24.0097	38.4797	0	1.53085	5.46021	16.2724	0	0	26.03	3.59614	90.1368	26.0312	11.7751	0.289939	0	0	0	0	0	0	0	0	31.2567	1.43538	0	0	0
Succinic Acid	no	KDYFGRWQOYBRFD-UHFFFAOYSA-N	Organic acids and derivatives	Dicarboxylic acids and derivatives	negative	118.027	118.025	16.581	10.54	9.95833	0.581674	yes	0	0	0	0	0	0	0	0	0	0	0	0	18.7124	21.2964	14.6307	54.112	28.9215	41.5107	0	6.90053	8.66854	0	18.7234	0	30.7815	0	6.3007	11.8002	0	27.4574	36.2843	12.7113	26.8612	35.4072	0	0.395483	0
Tetradecanoic Acid	no	TUNFSRHWOTWDNC-UHFFFAOYSA-N	Lipids and lipid-like molecules	Fatty acids and conjugates	negative	228.209	228.207	6.75183	1.3	0.889186	0.410814	yes	26.457	6.19328	19.1078	4.54757	63.5639	26.2738	0	0	0	0	0	0	0	0	0	0	1.98625	17.0822	0	6.72988	2.85155	26.6835	0	0	0	0	0	0	0	0	0	0	0	69.2281	0	20.5333	0
Tyramine	no	DZGWFCGJZKJUFP-UHFFFAOYSA-N	Benzenoids	Phenethylamines	positive	137.084	137.084	2.52945	6.84	6.34533	0.494672	yes	0	0	0	0	40.7919	33.4227	5.7178	0	0	0	2.20487	9.20343	0	3.69339	1.574	30.6841	0	0	57.2137	5.63844	97.2999	34.1951	1.34906	0	0.696511	2.36941	0	0	0	0	0	0	42.7303	10.7966	0	0	0
Uracil	no	ISAKRJDGNUQOIC-UHFFFAOYSA-N	Organoheterocyclic compounds	Pyrimidines and pyrimidine derivatives	negative	112.027	112.025	17.8226	2.02	1.72651	0.293492	yes	0	0	0	0	1.6358	13.435	0	0	0	0	0	0	0	8.58181	0.642792	93.9591	3.97627	4.52161	0	2.56806	5.85968	0.250916	2.3764	0.129662	2.77667	4.33622	37.2499	8.73743	0	19.221	0	0	0	0	0	0	3.57502
Urocanic Acid	no	LOIYMIARKYCTBW-OWOJBTEDSA-N	Organoheterocyclic compounds	Imidazoles	positive	138.043	138.043	1.72934	3.07	2.83318	0.236817	yes	0	0	0	0	0	29.4326	11.6139	33.1371	14.0848	60.7919	0	7.48914	2.24604	1.78493	0	9.43744	84.2451	0	15.246	5.00455	33.7387	8.14176	19.7521	26.2864	6.41919	6.63405	0	0	0	0	0	0	1.05957	6.73926	0	0	1.29224
[truncated: 59 more columns]
